# Supplementary material for: Highly variable lifespan in an annual reptile, Labord’s chameleon (Furcifer labordi)
Source: Sci Rep. 2017 Sep 12;7:11397. doi: 10.1038/s41598-017-11701-3 (PMC5595997; doi:10.1038/s41598-017-11701-3)
Supplement: Supplementary file 1 — Dataset 1 [file 41598_2017_11701_MOESM1_ESM.xlsx]

## Sheet: Capure-mark-recapture study
year	month	date	species	sex	ID	capture nr	age	SVL (cm)	remark
2013	Nov	2013-11-20	labordi	NA	LF1	1	hatchling	2.8
2013	Nov	2013-11-20	labordi	NA	LF2	1	hatchling	2.7
2013	Nov	2013-11-20	labordi	NA	LF3	1	hatchling	2.7
2013	Nov	2013-11-23	labordi	NA	LF4	1	hatchling	2.6
2013	Nov	2013-11-23	labordi	female	LF5	1	juvenile	3.9
2013	Nov	2013-11-24	labordi	female	LF10	1	juvenile	3.4
2013	Nov	2013-11-24	labordi	NA	LF11	1	hatchling	2.6
2013	Nov	2013-11-24	labordi	female	LF6	1	juvenile	3
2013	Nov	2013-11-24	labordi	female	LF7	1	juvenile	3
2013	Nov	2013-11-24	labordi	female	LF8	1	juvenile	3
2013	Nov	2013-11-24	labordi	NA	LF9	1	hatchling	2.6
2013	Nov	2013-11-25	labordi	NA	LF12	1	hatchling	2.6
2013	Nov	2013-11-25	labordi	NA	LF13	1	hatchling	2.6
2013	Nov	2013-11-25	labordi	female	LF14	1	juvenile	4
2013	Nov	2013-11-26	labordi	NA	LF15	1	hatchling	2.7
2013	Nov	2013-11-26	labordi	female	LF16	1	juvenile	3.1
2013	Nov	2013-11-26	labordi	NA	LF17	1	hatchling	2.8
2013	Nov	2013-11-27	labordi	female	LF18	1	juvenile	3.2
2013	Nov	2013-11-27	labordi	female	LF19	1	juvenile	3.1
2013	Nov	2013-11-27	labordi	NA	LF20	1	hatchling	2.6
2013	Nov	2013-11-27	labordi	female	LF21	1	juvenile	3
2013	Nov	2013-11-28	labordi	female	LF22	1	juvenile	3.1
2013	Nov	2013-11-28	labordi	female	LF23	1	juvenile	3.5
2013	Nov	2013-11-28	labordi	female	LF24	1	juvenile	3.2
2013	Dec	2013-12-03	labordi	female	LF20	2	juvenile	3.2
2013	Dec	2013-12-03	labordi	female	LF25	1	juvenile	3
2013	Dec	2013-12-04	labordi	female	LF26	1	juvenile	3.3
2013	Dec	2013-12-04	labordi	female	LF27	1	juvenile	3.2
2013	Dec	2013-12-04	labordi	female	LF28	1	juvenile	2.8
2013	Dec	2013-12-04	labordi	female	LF9	2	juvenile	3.1
2013	Dec	2013-12-05	labordi	female	LF29	1	juvenile	3.2
2013	Dec	2013-12-05	labordi	female	LF30	1	juvenile	2.9
2013	Dec	2013-12-05	labordi	female	LF5	2	juvenile	4.1
2013	Dec	2013-12-06	labordi	female	LF20	2	juvenile	3.1
2013	Dec	2013-12-06	labordi	female	LF31	1	juvenile	3.1
2013	Dec	2013-12-06	labordi	female	LF32	1	juvenile	3.8
2013	Dec	2013-12-06	labordi	female	LF33	1	juvenile	3.1
2013	Dec	2013-12-06	labordi	female	LF34	1	juvenile	3.2
2013	Dec	2013-12-06	labordi	female	LF35	1	juvenile	3.3
2013	Dec	2013-12-06	labordi	female	LF36	1	juvenile	2.7
2013	Dec	2013-12-06	labordi	female	LF37	1	juvenile	3.1
2013	Dec	2013-12-09	labordi	female	LF38	1	juvenile	3.5
2013	Dec	2013-12-09	labordi	female	LF39	1	juvenile	2.8
2013	Dec	2013-12-09	labordi	female	LF40	1	juvenile	3.4
2013	Dec	2013-12-09	labordi	female	LF41	1	juvenile	3.4
2013	Dec	2013-12-09	labordi	female	LF42	1	juvenile	3.3
2013	Dec	2013-12-09	labordi	female	LF43	1	juvenile	3.5
2013	Dec	2013-12-09	labordi	female	LF44	1	juvenile	3.7
2013	Dec	2013-12-09	labordi	female	LF7	2	juvenile	4.5
2013	Dec	2013-12-10	labordi	female	LF45	1	juvenile	3.3
2013	Dec	2013-12-10	labordi	female	LF46	1	juvenile	3.8
2013	Dec	2013-12-10	labordi	female	LF47	1	juvenile	3.4
2013	Dec	2013-12-10	labordi	female	LF48	1	juvenile	3.2
2013	Dec	2013-12-21	labordi	female	LF49	1	juvenile	3.6
2013	Dec	2013-12-21	labordi	female	LF50	1	juvenile	3.5
2013	Dec	2013-12-21	labordi	female	LF51	1	juvenile	3.8
2013	Dec	2013-12-22	labordi	female	LF52	1	juvenile	3.2
2013	Dec	2013-12-22	labordi	female	LF53	1	juvenile	3.5
2013	Dec	2013-12-23	labordi	female	LF50	2	juvenile	3.5
2013	Dec	2013-12-23	labordi	female	LF54	1	juvenile	3.7
2013	Dec	2013-12-23	labordi	female	LF55	1	juvenile	3.6
2013	Dec	2013-12-23	labordi	female	LF56	1	juvenile	3.4
2013	Dec	2013-12-23	labordi	female	LF57	1	juvenile	3.8
2013	Dec	2013-12-23	labordi	female	LF58	1	juvenile	3.6
2013	Dec	2013-12-24	labordi	female	LF59	1	juvenile	3.3
2013	Dec	2013-12-24	labordi	female	LF60	1	juvenile	4.7
2013	Dec	2013-12-24	labordi	female	LF61	1	juvenile	4.4
2013	Dec	2013-12-24	labordi	female	LF62	1	juvenile	3.4
2013	Dec	2013-12-24	labordi	female	LF63	1	juvenile	3.3
2013	Dec	2013-12-24	labordi	female	LF64	1	juvenile	3.2
2013	Dec	2013-12-25	labordi	female	LF65	1	juvenile	3.7
2013	Dec	2013-12-25	labordi	female	LF66	1	juvenile	3.1
2013	Dec	2013-12-25	labordi	female	LF67	1	juvenile	4
2013	Dec	2013-12-26	labordi	female	LF68	1	juvenile	3.6
2013	Dec	2013-12-26	labordi	female	LF69	1	juvenile	3.4
2013	Dec	2013-12-26	labordi	female	LF70	1	juvenile	3.8
2013	Dec	2013-12-26	labordi	female	LF71	1	juvenile	4.6
2013	Dec	2013-12-26	labordi	female	LF72	1	juvenile	3.6
2013	Dec	2013-12-27	labordi	female	LF73	1	juvenile	3.3
2013	Dec	2013-12-27	labordi	female	LF74	1	juvenile	3.3
2013	Dec	2013-12-27	labordi	female	LF75	1	juvenile	4
2013	Dec	2013-12-27	labordi	female	LF76	1	juvenile	3.5
2013	Dec	2013-12-28	labordi	female	LF77	1	juvenile	4.3
2013	Dec	2013-12-28	labordi	female	LF78	1	juvenile	4
2013	Dec	2013-12-29	labordi	female	LF79	1	juvenile	4.3
2013	Dec	2013-12-29	labordi	female	LF80	1	juvenile	4.3
2013	Dec	2013-12-29	labordi	NA	LF81	1	hatchling	2.8
2013	Dec	2013-12-30	labordi	female	LF41	2	juvenile	3.8
2013	Dec	2013-12-30	labordi	female	LF61	2	juvenile	4.6
2013	Dec	2013-12-30	labordi	female	LF82	1	juvenile	3.7
2013	Dec	2013-12-31	labordi	female	LF83	1	juvenile	4.2
2014	Jan	2014-01-03	labordi	female	LF41	3	juvenile	4
2014	Jan	2014-01-03	labordi	female	LF84	1	juvenile	4.1
2014	Jan	2014-01-03	labordi	female	LF85	1	juvenile	4
2014	Jan	2014-01-03	labordi	female	LF86	1	juvenile	3.5
2014	Jan	2014-01-04	labordi	female	LF87	1	juvenile	4.1
2014	Jan	2014-01-04	labordi	female	LF88	1	juvenile	4.2
2014	Jan	2014-01-04	labordi	female	LF89	1	juvenile	5
2014	Jan	2014-01-04	labordi	female	LF90	1	juvenile	4
2014	Jan	2014-01-08	labordi	female	LF91	1	juvenile	4.5
2014	Jan	2014-01-08	labordi	female	LF92	1	juvenile	4
2014	Jan	2014-01-08	labordi	female	LF93	1	juvenile	3.9
2014	Jan	2014-01-08	labordi	female	LF94	1	juvenile	4.6
2014	Jan	2014-01-08	labordi	female	LF95	1	juvenile	4.2
2014	Jan	2014-01-09	labordi	female	LF96	1	juvenile	5
2014	Jan	2014-01-09	labordi	female	LF97	1	juvenile	5.5
2014	Jan	2014-01-09	labordi	female	LF98	1	juvenile	4.4
2014	Jan	2014-01-09	labordi	female	LF99	1	juvenile	4
2014	Jan	2014-01-11	labordi	female	LF100	1	juvenile	4.5
2014	Jan	2014-01-11	labordi	female	LF101	1	juvenile	4.9
2014	Jan	2014-01-11	labordi	female	LF102	1	juvenile	3.9
2014	Jan	2014-01-11	labordi	female	LF43	2	juvenile	5.1
2014	Jan	2014-01-12	labordi	female	LF103	1	juvenile	3.8
2014	Jan	2014-01-12	labordi	female	LF104	1	juvenile	6
2014	Jan	2014-01-14	labordi	female	LF105	1	juvenile	6.2
2014	Jan	2014-01-14	labordi	female	LF106	1	juvenile	5.7
2014	Jan	2014-01-14	labordi	female	LF107	1	juvenile	5.5
2014	Jan	2014-01-14	labordi	female	LF108	1	juvenile	5.7
2014	Jan	2014-01-15	labordi	female	LF109	1	juvenile	6.2
2014	Jan	2014-01-15	labordi	female	LF110	1	juvenile	6.2
2014	Jan	2014-01-15	labordi	female	LF111	1	juvenile	4.6
2014	Jan	2014-01-15	labordi	female	LF112	1	juvenile	4.9
2014	Jan	2014-01-15	labordi	female	LF113	1	juvenile	6.3
2014	Jan	2014-01-21	labordi	female	LF114	1	juvenile	6.1
2014	Jan	2014-01-21	labordi	female	LF115	1	juvenile	5.9
2014	Jan	2014-01-21	labordi	female	LF116	1	juvenile	5.6
2014	Jan	2014-01-21	labordi	female	LF96	2	juvenile	5.7
2014	Jan	2014-01-22	labordi	female	LF117	1	juvenile	5.7
2014	Jan	2014-01-22	labordi	female	LF118	1	juvenile	6.1
2014	Jan	2014-01-22	labordi	female	LF119	1	juvenile	6
2014	Jan	2014-01-22	labordi	female	LF120	1	juvenile	5.3
2014	Jan	2014-01-22	labordi	female	LF121	1	juvenile	6.4
2014	Jan	2014-01-25	labordi	female	LF122	1	juvenile	6.8
2014	Jan	2014-01-27	labordi	female	LF123	1	juvenile	6
2014	Jan	2014-01-27	labordi	female	LF124	1	juvenile	5.1
2014	Jan	2014-01-30	labordi	female	LF115	2	juvenile	6.5
2014	Jan	2014-01-30	labordi	female	LF125	1	juvenile	6.5
2014	Jan	2014-01-30	labordi	female	LF126	1	juvenile	6.3
2014	Jan	2014-01-30	labordi	female	LF127	1	juvenile	7
2014	Jan	2014-01-30	labordi	female	LF128	1	juvenile	6.9
2014	Jan	2014-01-30	labordi	female	LF129	1	juvenile	6.4
2014	Jan	2014-01-30	labordi	female	LF130	1	adult	7.2
2014	Jan	2014-01-31	labordi	female	LF131	1	adult	7.4
2014	Jan	2014-01-31	labordi	female	LF132	1	adult	7.4
2014	Jan	2014-01-31	labordi	female	LF133	1	adult	7
2014	Jan	2014-01-31	labordi	female	LF134	1	adult	7.3
2014	Feb	2014-02-02	labordi	female	LF135	1	adult	7.5
2014	Feb	2014-02-02	labordi	female	LF136	1	adult	7.1
2014	Feb	2014-02-02	labordi	female	LF137	1	adult	7.4
2014	Feb	2014-02-04	labordi	female	LF138	1	adult	7
2014	Feb	2014-02-04	labordi	female	LF139	1	adult	6.9
2014	Feb	2014-02-04	labordi	female	LF140	1	adult	6.9
2014	Feb	2014-02-04	labordi	female	LF141	1	adult	7.4
2014	Feb	2014-02-05	labordi	female	LF145	1	adult	7.2
2014	Feb	2014-02-05	labordi	female	LF142	1	juvenile	6.5
2014	Feb	2014-02-05	labordi	female	LF143	1	adult	7.5
2014	Feb	2014-02-05	labordi	female	LF144	1	adult	6.9
2014	Feb	2014-02-05	labordi	female	LF146	1	adult	7.3
2014	Feb	2014-02-11	labordi	female	LF147	1	adult	7.1
2014	Feb	2014-02-11	labordi	female	LF148	1	adult	7
2014	Feb	2014-02-11	labordi	female	LF149	1	adult	6.9
2014	Feb	2014-02-11	labordi	female	LF150	1	adult	7
2014	Feb	2014-02-11	labordi	female	LF151	1	adult	7.2
2014	Feb	2014-02-11	labordi	female	LF152	1	adult	7.6
2014	Feb	2014-02-13	labordi	female	LF153	1	adult	7.7
2014	Feb	2014-02-13	labordi	female	LF154	1	adult	6.5
2014	Feb	2014-02-13	labordi	female	LF155	1	adult	7.1
2014	Feb	2014-02-13	labordi	female	LF156	1	adult	7.6
2014	Feb	2014-02-13	labordi	female	LF157	1	adult	7.1
2014	Feb	2014-02-13	labordi	female	LF158	1	adult	7.2
2014	Feb	2014-02-13	labordi	female	LF145	2	adult	7.3
2014	Feb	2014-02-14	labordi	female	LF159	1	juvenile	6.1
2014	Feb	2014-02-14	labordi	female	LF160	1	adult	7.5
2014	Feb	2014-02-14	labordi	female	LF161	1	adult	7.3
2014	Feb	2014-02-15	labordi	female	LF163	1	adult	7.6
2014	Feb	2014-02-15	labordi	female	LF165	1	adult	7
2014	Feb	2014-02-15	labordi	female	LF166	1	adult	7.1
2014	Feb	2014-02-15	labordi	female	LF162	1	adult	6.7
2014	Feb	2014-02-15	labordi	female	LF164	1	adult	7.1
2014	Feb	2014-02-16	labordi	female	LF167	1	adult	7
2014	Feb	2014-02-16	labordi	female	LF168	1	adult	7.4
2014	Feb	2014-02-16	labordi	female	LF161	2	adult	7.4
2014	Feb	2014-02-17	labordi	female	LF169	1	adult	7.1
2014	Feb	2014-02-17	labordi	female	LF170	1	adult	6.6
2014	Feb	2014-02-18	labordi	female	LF171	1	adult	6.8
2014	Feb	2014-02-19	labordi	female	LF172	1	adult	6.9
2014	Feb	2014-02-19	labordi	female	LF173	1	adult	7.9
2014	Feb	2014-02-19	labordi	female	LF174	1	adult	7.3
2014	Feb	2014-02-19	labordi	female	LF175	1	adult	7
2014	Feb	2014-02-19	labordi	female	LF136	2	adult	7.4
2014	Feb	2014-02-25	labordi	female	LF176	1	adult	7
2014	Feb	2014-02-25	labordi	female	LF177	1	adult	6.9
2014	Feb	2014-02-25	labordi	female	LF179	1	adult	7.4
2014	Feb	2014-02-25	labordi	female	LF178	1	adult	7.5
2014	Feb	2014-02-25	labordi	female	LF180	1	adult	7.2
2014	Feb	2014-02-25	labordi	female	LF181	1	adult	7.5
2014	Feb	2014-02-26	labordi	female	LF182	1	adult	7.3
2014	Feb	2014-02-26	labordi	female	LF183	1	adult	6.8
2014	Feb	2014-02-26	labordi	female	LF184	1	adult	7
2014	Feb	2014-02-26	labordi	female	LF185	1	adult	7
2014	Feb	2014-02-26	labordi	female	LF186	1	adult	8.2
2014	Feb	2014-02-26	labordi	female	LF187	1	adult	7.5
2014	Feb	2014-02-27	labordi	female	LF188	1	adult	6.9
2014	Feb	2014-02-27	labordi	female	LF189	1	adult	7.6
2014	Feb	2014-02-27	labordi	female	LF190	1	adult	7
2014	Feb	2014-02-28	labordi	female	LF191	1	adult	7
2014	Feb	2014-02-28	labordi	female	LF192	1	adult	7.6
2014	Feb	2014-02-28	labordi	female	LF193	1	adult	7.5
2014	Feb	2014-02-28	labordi	female	LF194	1	adult	7.3
2014	Mar	2014-03-01	labordi	female	LF195	1	adult	7.3
2014	Mar	2014-03-01	labordi	female	LF196	1	adult	7.4
2014	Mar	2014-03-01	labordi	female	LF132	2	adult	7.4
2014	Mar	2014-03-01	labordi	female	LF197	1	adult	7.5
2014	Mar	2014-03-01	labordi	female	LF147	2	adult	7.2
2014	Mar	2014-03-02	labordi	female	LF198	1	adult	7.9
2014	Mar	2014-03-02	labordi	female	LF199	1	adult	7.3
2014	Mar	2014-03-03	labordi	female	LF200	1	adult	7.1
2014	Mar	2014-03-03	labordi	female	LF201	1	adult	7.2
2014	Mar	2014-03-03	labordi	female	LF202	1	adult	7.5
2014	Mar	2014-03-04	labordi	female	LF203	1	adult	7.3
2014	Mar	2014-03-04	labordi	female	LF204	1	adult	7.3
2014	Mar	2014-03-05	labordi	female	LF205	1	adult	7.2
2014	Mar	2014-03-05	labordi	female	LF206	1	adult	7.3
2014	Mar	2014-03-05	labordi	female	LF207	1	adult	6.9
2014	Mar	2014-03-05	labordi	female	LF208	1	adult	7.4
2014	Mar	2014-03-05	labordi	female	LF209	1	adult	7.5
2014	Mar	2014-03-05	labordi	female	LF189	2	adult	7.8
2014	Mar	2014-03-11	labordi	female	LF210	1	adult	7.4
2014	Mar	2014-03-11	labordi	female	LF211	1	adult	6.9
2014	Mar	2014-03-11	labordi	female	LF212	1	adult	7.5
2014	Mar	2014-03-12	labordi	female	LF213	1	adult	7.8
2014	Mar	2014-03-12	labordi	female	LF209	2	adult	7.6
2014	Mar	2014-03-13	labordi	female	LF215	1	adult	7.3
2014	Mar	2014-03-13	labordi	female	LF210	2	adult	7.6
2014	Mar	2014-03-13	labordi	female	LF183	2	adult	6.9
2014	Mar	2014-03-13	labordi	female	LF214	1	adult	7.4
2014	Mar	2014-03-13	labordi	female	LF185	2	adult	7
2014	Mar	2014-03-13	labordi	female	LF166	2	adult	7.1
2014	Mar	2014-03-13	labordi	female	LF126	2	adult	7.3
2014	Mar	2014-03-14	labordi	female	LF216	1	adult	7.2
2014	Mar	2014-03-14	labordi	female	LF217	1	adult	8
2014	Mar	2014-03-14	labordi	female	LF218	1	adult	8.2
2014	Mar	2014-03-14	labordi	female	LF219	1	adult	7.3
2014	Mar	2014-03-14	labordi	female	LF149	2	adult	7.2
2014	Mar	2014-03-14	labordi	female	LF151	2	adult	7.6
2014	Mar	2014-03-15	labordi	female	LF220	1	adult	7.4
2014	Mar	2014-03-15	labordi	female	LF221	1	adult	7.2
2014	Mar	2014-03-15	labordi	female	LF222	1	adult	7
2014	Mar	2014-03-15	labordi	female	LF223	1	adult	7.5
2014	Mar	2014-03-16	labordi	female	LF224	1	adult	7.7
2014	Mar	2014-03-16	labordi	female	LF225	1	adult	7
2014	Mar	2014-03-16	labordi	female	LF226	1	adult	7.3
2014	Mar	2014-03-16	labordi	female	LF227	1	adult	6.8
2014	Mar	2014-03-16	labordi	female	LF228	1	adult	7.4
2014	Mar	2014-03-17	labordi	female	LF229	1	adult	7.2
2014	Mar	2014-03-17	labordi	female	LF231	1	adult	7.1
2014	Mar	2014-03-17	labordi	female	LF230	1	adult	7.3
2014	Mar	2014-03-17	labordi	female	LF212	2	adult	7.4
2014	Mar	2014-03-18	labordi	female	LF232	1	adult	7.1
2014	Mar	2014-03-18	labordi	female	LF234	1	adult	6.8
2014	Mar	2014-03-18	labordi	female	LF235	1	adult	7
2014	Mar	2014-03-18	labordi	female	LF233	1	adult	7.2
2014	Mar	2014-03-19	labordi	female	LF236	1	adult	7.3
2014	Mar	2014-03-19	labordi	female	LF204	2	adult	7.3
2014	Mar	2014-03-19	labordi	female	LF237	1	adult	7.2
2014	Mar	2014-03-19	labordi	female	LF238	1	adult	6.8
2014	Mar	2014-03-19	labordi	female	LF239	1	adult	6.8
2014	Mar	2014-03-20	labordi	female	LF240	1	adult	7.3
2014	Mar	2014-03-20	labordi	female	LF241	1	adult	8.4
2014	Mar	2014-03-20	labordi	female	LF150	2	adult	7.7
2014	Mar	2014-03-26	labordi	female	LF151	2	adult	7.8
2014	Mar	2014-03-26	labordi	female	LF192	2	adult	7.6
2014	Mar	2014-03-26	labordi	female	LF208	2	adult	7.4
2014	Mar	2014-03-27	labordi	female	LF242	1	adult	7.3
2014	Mar	2014-03-27	labordi	female	LF243	1	adult	7.5
2014	Mar	2014-03-27	labordi	female	LF244	1	adult	7.2
2014	Mar	2014-03-27	labordi	female	LF245	1	adult	7.1
2014	Mar	2014-03-27	labordi	female	LF246	1	adult	7.5
2014	Mar	2014-03-27	labordi	female	LF247	1	adult	7.1
2014	Mar	2014-03-27	labordi	female	LF248	1	adult	7.6
2014	Mar	2014-03-28	labordi	female	LF249	1	adult	7.2
2014	Mar	2014-03-28	labordi	female	LF250	1	adult	7.3
2014	Mar	2014-03-28	labordi	female	LF251	1	adult	7.1
2014	Mar	2014-03-28	labordi	female	LF252	1	adult	7.1
2014	Mar	2014-03-28	labordi	female	LF253	1	adult	7.5
2014	Mar	2014-03-29	labordi	female	LF254	1	adult	7.5
2014	Mar	2014-03-29	labordi	female	LF256	1	adult	7.4
2014	Mar	2014-03-29	labordi	female	LF257	1	adult	6.8
2014	Mar	2014-03-29	labordi	female	LF258	1	adult	7.6
2014	Mar	2014-03-29	labordi	female	LF259	1	adult	6.8
2014	Mar	2014-03-29	labordi	female	LF255	1	adult	7.1
2014	Mar	2014-03-29	labordi	female	LF244	2	adult	7.2
2014	Mar	2014-03-30	labordi	female	LF260	1	adult	6.9
2014	Mar	2014-03-30	labordi	female	LF261	1	adult	6.8
2014	Mar	2014-03-30	labordi	female	LF262	1	adult	7.3
2014	Mar	2014-03-30	labordi	female	LF263	1	adult	7.5
2014	Mar	2014-03-30	labordi	female	LF264	1	adult	6.8
2014	Apr	2014-04-01	labordi	female	LF265	1	adult	7.1
2014	Apr	2014-04-01	labordi	female	LF266	1	adult	7.4
2014	Apr	2014-04-01	labordi	female	LF267	1	adult	7.6
2014	Apr	2014-04-01	labordi	female	LF268	1	adult	7.3
2014	Apr	2014-04-01	labordi	female	LF269	1	adult	6.5
2014	Apr	2014-04-01	labordi	female	LF270	1	adult	8
2014	Apr	2014-04-02	labordi	female	LF271	1	adult	7.3
2014	Apr	2014-04-02	labordi	female	LF272	1	adult	7
2014	Apr	2014-04-02	labordi	female	LF273	1	adult	7
2014	Apr	2014-04-03	labordi	female	LF274	1	adult	7.1
2014	Apr	2014-04-03	labordi	female	LF275	1	adult	7.4
2014	Apr	2014-04-03	labordi	female	LF276	1	adult	7.3
2014	Apr	2014-04-03	labordi	female	LF277	1	adult	6.7
2014	Apr	2014-04-03	labordi	female	LF225	2	adult	7
2014	Apr	2014-04-03	labordi	female	LF265	2	adult	7.1
2014	Apr	2014-04-08	labordi	female	LF278	1	adult	7.6
2014	Apr	2014-04-08	labordi	female	LF279	1	adult	7.4
2014	Apr	2014-04-08	labordi	female	LF281	1	adult	7.2
2014	Apr	2014-04-08	labordi	female	LF280	1	adult	6.9
2014	Apr	2014-04-09	labordi	female	LF282	1	adult	7.4
2014	Apr	2014-04-09	labordi	female	LF283	1	adult	7.5
2014	Apr	2014-04-09	labordi	female	LF284	1	adult	7.3
2014	Apr	2014-04-09	labordi	female	LF286	1	adult	7.3
2014	Apr	2014-04-09	labordi	female	LF287	1	adult	7.6
2014	Apr	2014-04-09	labordi	female	LF288	1	adult	7.7
2014	Apr	2014-04-09	labordi	female	LF285	1	adult	7.8
2014	Apr	2014-04-09	labordi	female	LF276	2	adult	7.3
2014	Apr	2014-04-11	labordi	female	LF289	1	adult	7.4
2014	Apr	2014-04-11	labordi	female	LF290	1	adult	7.2
2014	Apr	2014-04-11	labordi	female	LF291	1	adult	7.5
2014	Apr	2014-04-11	labordi	female	LF292	1	adult	7
2014	Apr	2014-04-11	labordi	female	LF293	1	adult	7.5
2014	Apr	2014-04-12	labordi	female	LF294	1	adult	7.4
2014	Apr	2014-04-12	labordi	female	LF295	1	adult	8.1
2014	Apr	2014-04-12	labordi	female	LF296	1	adult	7.5
2014	Apr	2014-04-12	labordi	female	LF297	1	adult	7.4
2014	Apr	2014-04-12	labordi	female	LF298	1	adult	7.5
2014	Apr	2014-04-12	labordi	female	LF299	1	adult	7.6
2014	Apr	2014-04-13	labordi	female	LF300	1	adult	7.5
2014	Apr	2014-04-14	labordi	female	LF301	1	adult	7.3
2014	Apr	2014-04-14	labordi	female	LF302	1	adult	7
2014	Apr	2014-04-15	labordi	female	LF303	1	adult	6.9
2014	Apr	2014-04-15	labordi	female	LF304	1	adult	7.2
2014	Apr	2014-04-16	labordi	female	LF305	1	adult	7.8
2014	Apr	2014-04-16	labordi	female	LF306	1	adult	6.8
2014	Apr	2014-04-17	labordi	female	LF307	1	adult	7
2014	Apr	2014-04-17	labordi	female	LF308	1	adult	8.3
2014	Apr	2014-04-18	labordi	female	LF310	1	adult	7.5
2014	Apr	2014-04-18	labordi	female	LF311	1	adult	7.8
2014	Apr	2014-04-18	labordi	female	LF312	1	adult	7.9
2014	Apr	2014-04-18	labordi	female	LF313	1	adult	7.1
2014	Apr	2014-04-18	labordi	female	LF314	1	adult	7.7
2014	Apr	2014-04-18	labordi	female	LF315	1	adult	8.2
2014	Apr	2014-04-18	labordi	female	LF309	1	adult	7
2014	Apr	2014-04-19	labordi	female	LF316	1	adult	7.1
2014	Apr	2014-04-19	labordi	female	LF317	1	adult	7.7
2014	Apr	2014-04-19	labordi	female	LF318	1	adult	7.9
2014	Apr	2014-04-19	labordi	female	LF319	1	adult	6.7
2014	Apr	2014-04-19	labordi	female	LF320	1	adult	7.4
2014	Apr	2014-04-19	labordi	female	LF321	1	adult	7.3
2014	Apr	2014-04-19	labordi	female	LF323	1	adult	8.1
2014	Apr	2014-04-19	labordi	female	LF324	1	adult	7
2014	Apr	2014-04-19	labordi	female	LF322	1	adult	7.1
2014	Apr	2014-04-19	labordi	female	LF167	2	adult	7
2014	Apr	2014-04-19	labordi	female	LF182	2	adult	7.2
2014	Apr	2014-04-20	labordi	female	LF326	1	adult	7
2014	Apr	2014-04-20	labordi	female	LF327	1	adult	7.5
2014	Apr	2014-04-20	labordi	female	LF328	1	adult	7.5
2014	Apr	2014-04-20	labordi	female	LF329	1	adult	7.2
2014	Apr	2014-04-20	labordi	female	LF330	1	adult	6.9
2014	Apr	2014-04-20	labordi	female	LF331	1	adult	7.8
2014	Apr	2014-04-20	labordi	female	LF332	1	adult	7.4
2014	Apr	2014-04-20	labordi	female	LF333	1	adult	7.1
2014	Apr	2014-04-20	labordi	female	LF334	1	adult	6.9
2014	Apr	2014-04-20	labordi	female	LF315	2	adult	8.4
2014	Apr	2014-04-20	labordi	female	LF325	1	adult	7.5
2014	Apr	2014-04-20	labordi	female	LF195	2	adult	7.3
2014	Apr	2014-04-20	labordi	female	LF225	3	adult	7.1
2014	Apr	2014-04-20	labordi	female	LF242	2	adult	7.3
2014	Apr	2014-04-20	labordi	female	LF243	2	adult	7.5
2014	Apr	2014-04-22	labordi	female	LF335	1	adult	7
2014	Apr	2014-04-22	labordi	female	LF337	1	adult	7.6
2014	Apr	2014-04-22	labordi	female	LF295	2	adult	8.1
2014	Apr	2014-04-22	labordi	female	LF322	2	adult	7.1
2014	Apr	2014-04-22	labordi	female	LF336	1	adult	7
2014	Apr	2014-04-24	labordi	female	LF338	1	adult	7.4
2014	Apr	2014-04-24	labordi	female	LF339	1	adult	7.4
2014	Apr	2014-04-24	labordi	female	LF340	1	adult	7.9
2014	Apr	2014-04-29	labordi	female	LF341	1	adult	7.8
2014	Apr	2014-04-29	labordi	female	LF342	1	adult	7.6
2014	Apr	2014-04-29	labordi	female	LF343	1	adult	7.3
2014	Apr	2014-04-29	labordi	female	LF344	1	adult	8
2014	Apr	2014-04-29	labordi	female	LF211	2	adult	8.2
2014	Apr	2014-04-29	labordi	female	LF298	2	adult	8
2014	Apr	2014-04-30	labordi	female	LF345	1	adult	7.8
2014	Apr	2014-04-30	labordi	female	LF346	1	adult	6.9
2014	Apr	2014-04-30	labordi	female	LF347	1	adult	6.9
2014	Apr	2014-04-30	labordi	female	LF287	2	adult	7.8
2014	May	2014-05-02	labordi	female	LF348	1	adult	7.7
2014	May	2014-05-02	labordi	female	LF350	1	adult	6.7
2014	May	2014-05-02	labordi	female	LF351	1	adult	8.2
2014	May	2014-05-02	labordi	female	LF349	1	adult	7.4
2014	May	2014-05-02	labordi	female	LF200	2	adult	7.4
2014	May	2014-05-03	labordi	female	LF353	1	adult	7.6
2014	May	2014-05-03	labordi	female	LF352	1	adult	6.4
2014	May	2014-05-03	labordi	female	LF354	1	adult	7.3
2014	May	2014-05-03	labordi	female	LF355	1	adult	8
2014	May	2014-05-03	labordi	female	LF356	1	adult	7.4
2014	May	2014-05-04	labordi	female	LF357	1	adult	8
2014	May	2014-05-04	labordi	female	LF358	1	adult	7.7
2014	May	2014-05-04	labordi	female	LF359	1	adult	6.7
2014	May	2014-05-05	labordi	female	LF360	1	adult	6.8
2014	May	2014-05-05	labordi	female	LF361	1	adult	7.2
2014	May	2014-05-05	labordi	female	LF362	1	adult	7.6
2014	May	2014-05-05	labordi	female	LF363	1	adult	7.1
2014	May	2014-05-06	labordi	female	LF364	1	adult	7
2014	May	2014-05-06	labordi	female	LF365	1	adult	6.7
2014	May	2014-05-06	labordi	female	LF366	1	adult	8.1
2014	May	2014-05-06	labordi	female	LF308	2	adult	8.3
2014	May	2014-05-08	labordi	female	LF367	1	adult	7.6
2014	May	2014-05-08	labordi	female	LF368	1	adult	7.8
2014	May	2014-05-08	labordi	female	LF369	1	adult	7.7
2014	May	2014-05-08	labordi	female	LF371	1	adult	8
2014	May	2014-05-08	labordi	female	LF372	1	adult	7.6
2014	May	2014-05-08	labordi	female	LF370	1	adult	7.4
2014	May	2014-05-13	labordi	female	LF373	1	adult	7.3
2014	May	2014-05-14	labordi	female	LF374	1	adult	7.2
2014	May	2014-05-14	labordi	female	LF375	1	adult	7.4
2014	May	2014-05-14	labordi	female	LF376	1	adult	6.9
2014	May	2014-05-14	labordi	female	LF377	1	adult	6.6
2014	May	2014-05-14	labordi	female	LF378	1	adult	8
2014	May	2014-05-14	labordi	female	LF379	1	adult	7.4
2014	May	2014-05-14	labordi	female	LF380	1	adult	7.1
2014	May	2014-05-14	labordi	female	LF381	1	adult	7
2014	May	2014-05-15	labordi	female	LF320	2	adult	7.4
2014	May	2014-05-17	labordi	female	LF382	1	adult	7.2
2014	May	2014-05-17	labordi	female	LF383	1	adult	8.1
2014	May	2014-05-17	labordi	female	LF384	1	adult	7.5
2014	May	2014-05-18	labordi	female	LF385	1	adult	7.4
2014	May	2014-05-18	labordi	female	LF386	1	adult	7.4
2014	May	2014-05-19	labordi	female	LF387	1	adult	7.6
2014	May	2014-05-19	labordi	female	LF340	2	adult	7.8
2014	May	2014-05-21	labordi	female	LF288	2	adult	7.9
2014	May	2014-05-22	labordi	female	LF388	1	adult	7.3
2014	May	2014-05-22	labordi	female	LF389	1	adult	7.9
2014	May	2014-05-22	labordi	female	LF390	1	adult	7.3
2014	May	2014-05-27	labordi	female	LF391	1	adult	7.8
2014	May	2014-05-27	labordi	female	LF392	1	adult	7.4
2014	May	2014-05-28	labordi	female	LF394	1	adult	7.3
2014	May	2014-05-28	labordi	female	LF393	1	adult	7.3
2014	May	2014-05-29	labordi	female	LF392	2	adult	7.4
2014	May	2014-05-29	labordi	female	LF395	1	adult	7.7
2014	Jun	2014-06-03	labordi	female	LF393	2	adult	7.4
2014	Jun	2014-06-03	labordi	female	LF394	1	adult	7.5
2014	Jun	2014-06-05	labordi	female	LF241	2	adult	8.3
2014	Jun	2014-06-10	labordi	female	LF395	1	adult	7.5
2014	Jun	2014-06-10	labordi	female	LF396	1	adult	7.2
2014	Jun	2014-06-21	labordi	female	LF397	1	adult	7.5
2014	Jun	2014-06-22	labordi	female	LF398	1	adult	8.1
2014	Jun	2014-06-25	labordi	female	LF399	1	adult	7.4
2014	Jul	2014-07-01	labordi	female	LF400	1	adult	7.9
2013	Nov	2013-11-20	labordi	male	LM1	1	juvenile	3.9
2013	Nov	2013-11-24	labordi	male	LM2	1	juvenile	4.1
2013	Nov	2013-11-24	labordi	male	LM3	1	juvenile	3.1
2013	Nov	2013-11-24	labordi	NA	LM4	1	hatchling	2.8
2013	Nov	2013-11-25	labordi	male	LM5	1	juvenile	4.6
2013	Nov	2013-11-26	labordi	male	LM6	1	juvenile	3.6
2013	Nov	2013-11-26	labordi	male	LM7	1	juvenile	4.2
2013	Nov	2013-11-26	labordi	NA	LM8	1	hatchling	2.7
2013	Nov	2013-11-27	labordi	male	LM10	1	juvenile	3.9
2013	Nov	2013-11-27	labordi	male	LM11	1	juvenile	4.3
2013	Nov	2013-11-27	labordi	male	LM12	1	juvenile	3.7
2013	Nov	2013-11-27	labordi	male	LM9	1	juvenile	4.4
2013	Nov	2013-11-28	labordi	male	LM13	1	juvenile	3.2
2013	Nov	2013-11-28	labordi	male	LM14	1	juvenile	3.4
2013	Nov	2013-11-28	labordi	male	LM15	1	juvenile	3.3
2013	Nov	2013-11-28	labordi	male	LM16	1	juvenile	3.6
2013	Nov	2013-11-28	labordi	male	LM17	1	juvenile	3.1
2013	Dec	2013-12-03	labordi	male	LM18	1	juvenile	4.1
2013	Dec	2013-12-03	labordi	male	LM19	1	juvenile	4.2
2013	Dec	2013-12-03	labordi	male	LM20	1	juvenile	3.9
2013	Dec	2013-12-03	labordi	male	LM21	1	juvenile	4.5
2013	Dec	2013-12-03	labordi	male	LM22	1	juvenile	4.6
2013	Dec	2013-12-03	labordi	male	LM23	1	juvenile	3.1
2013	Dec	2013-12-03	labordi	male	LM24	1	juvenile	3.9
2013	Dec	2013-12-04	labordi	male	LM25	1	juvenile	4
2013	Dec	2013-12-05	labordi	male	LM26	1	juvenile	3.5
2013	Dec	2013-12-05	labordi	male	LM27	1	juvenile	3.7
2013	Dec	2013-12-05	labordi	male	LM28	1	juvenile	4
2013	Dec	2013-12-05	labordi	male	LM29	1	juvenile	3.5
2013	Dec	2013-12-05	labordi	male	LM30	1	juvenile	4.4
2013	Dec	2013-12-05	labordi	male	LM31	1	juvenile	4
2013	Dec	2013-12-05	labordi	male	LM32	1	juvenile	3.8
2013	Dec	2013-12-06	labordi	male	LM33	1	juvenile	3.5
2013	Dec	2013-12-06	labordi	male	LM34	1	juvenile	3.1
2013	Dec	2013-12-06	labordi	male	LM35	1	juvenile	4.2
2013	Dec	2013-12-06	labordi	male	LM36	1	juvenile	3.4
2013	Dec	2013-12-09	labordi	male	LM20	2	juvenile	4.3
2013	Dec	2013-12-09	labordi	male	LM37	1	juvenile	2.9
2013	Dec	2013-12-09	labordi	male	LM38	1	juvenile	4.4
2013	Dec	2013-12-09	labordi	male	LM39	1	juvenile	4.1
2013	Dec	2013-12-09	labordi	male	LM40	1	juvenile	4.5
2013	Dec	2013-12-09	labordi	male	LM41	1	juvenile	3.9
2013	Dec	2013-12-10	labordi	male	LM42	1	juvenile	4.8
2013	Dec	2013-12-10	labordi	male	LM43	1	juvenile	3.7
2013	Dec	2013-12-10	labordi	male	LM44	1	juvenile	3.9
2013	Dec	2013-12-10	labordi	male	LM45	1	juvenile	4.7
2013	Dec	2013-12-10	labordi	male	LM46	1	juvenile	3.2
2013	Dec	2013-12-21	labordi	male	LM47	1	juvenile	4.4
2013	Dec	2013-12-21	labordi	male	LM48	1	juvenile	4.9
2013	Dec	2013-12-21	labordi	male	LM49	1	juvenile	5.7
2013	Dec	2013-12-21	labordi	male	LM50	1	juvenile	4.5
2013	Dec	2013-12-21	labordi	male	LM51	1	juvenile	4.4
2013	Dec	2013-12-21	labordi	male	LM52	1	juvenile	4.3
2013	Dec	2013-12-21	labordi	male	LM53	1	juvenile	4.4
2013	Dec	2013-12-21	labordi	male	LM54	1	juvenile	5.5
2013	Dec	2013-12-22	labordi	male	LM55	1	juvenile	5.3
2013	Dec	2013-12-22	labordi	male	LM56	1	juvenile	3.2
2013	Dec	2013-12-22	labordi	male	LM57	1	juvenile	3.8
2013	Dec	2013-12-23	labordi	male	LM58	1	juvenile	4.9
2013	Dec	2013-12-23	labordi	male	LM59	1	juvenile	5.5
2013	Dec	2013-12-23	labordi	male	LM60	1	juvenile	5
2013	Dec	2013-12-23	labordi	male	LM61	1	juvenile	4.3
2013	Dec	2013-12-23	labordi	male	LM62	1	juvenile	5.4
2013	Dec	2013-12-23	labordi	male	LM63	1	juvenile	4.6
2013	Dec	2013-12-24	labordi	male	LM64	1	juvenile	4.7
2013	Dec	2013-12-24	labordi	male	LM65	1	juvenile	5.4
2013	Dec	2013-12-24	labordi	male	LM66	1	juvenile	3.7
2013	Dec	2013-12-24	labordi	male	LM67	1	juvenile	4.6
2013	Dec	2013-12-24	labordi	male	LM68	1	juvenile	5.3
2013	Dec	2013-12-25	labordi	male	LM19	2	juvenile	5.9
2013	Dec	2013-12-25	labordi	male	LM69	1	juvenile	4.5
2013	Dec	2013-12-25	labordi	male	LM70	1	juvenile	4.9
2013	Dec	2013-12-25	labordi	male	LM71	1	juvenile	5
2013	Dec	2013-12-25	labordi	male	LM72	1	juvenile	5.4
2013	Dec	2013-12-26	labordi	male	LM37	2	juvenile	4
2013	Dec	2013-12-26	labordi	male	LM73	1	juvenile	4.7
2013	Dec	2013-12-26	labordi	male	LM74	1	juvenile	4.9
2013	Dec	2013-12-26	labordi	male	LM75	1	juvenile	4
2013	Dec	2013-12-26	labordi	male	LM76	1	juvenile	3.3
2013	Dec	2013-12-26	labordi	male	LM77	1	juvenile	4.8
2013	Dec	2013-12-27	labordi	male	LM6	2	juvenile	5.9
2013	Dec	2013-12-27	labordi	male	LM61	2	juvenile	4.4
2013	Dec	2013-12-27	labordi	male	LM78	1	juvenile	4.9
2013	Dec	2013-12-27	labordi	male	LM79	1	juvenile	6.3
2013	Dec	2013-12-27	labordi	male	LM80	1	juvenile	4.6
2013	Dec	2013-12-27	labordi	male	LM81	1	juvenile	5.5
2013	Dec	2013-12-27	labordi	male	LM82	1	juvenile	5.1
2013	Dec	2013-12-28	labordi	male	LM83	1	juvenile	3.3
2013	Dec	2013-12-28	labordi	male	LM84	1	juvenile	6
2013	Dec	2013-12-28	labordi	male	LM85	1	juvenile	5.3
2013	Dec	2013-12-28	labordi	male	LM86	1	juvenile	4.6
2013	Dec	2013-12-28	labordi	male	LM87	1	juvenile	4.3
2013	Dec	2013-12-28	labordi	male	LM88	1	juvenile	4.6
2013	Dec	2013-12-29	labordi	male	LM18	2	juvenile	5.3
2013	Dec	2013-12-29	labordi	male	LM89	1	juvenile	4.5
2013	Dec	2013-12-29	labordi	male	LM90	1	juvenile	4.5
2013	Dec	2013-12-29	labordi	male	LM91	1	juvenile	5.1
2013	Dec	2013-12-29	labordi	male	LM92	1	juvenile	7
2013	Dec	2013-12-30	labordi	male	LM35	2	juvenile	5.1
2013	Dec	2013-12-31	labordi	male	LM19	3	juvenile	6.5
2013	Dec	2013-12-31	labordi	male	LM62	2	juvenile	6
2013	Dec	2013-12-31	labordi	male	LM93	1	juvenile	6.8
2013	Dec	2013-12-31	labordi	male	LM94	1	juvenile	5.7
2013	Dec	2013-12-31	labordi	male	LM95	1	juvenile	6.6
2013	Dec	2013-12-31	labordi	male	LM96	1	juvenile	5.3
2013	Dec	2013-12-31	labordi	male	LM97	1	juvenile	4.7
2014	Dec	2014-01-03	labordi	male	LM100	1	juvenile	7
2014	Dec	2014-01-03	labordi	male	LM57	2	juvenile	4.5
2014	Dec	2014-01-03	labordi	male	LM98	1	juvenile	5.1
2014	Dec	2014-01-03	labordi	male	LM99	1	juvenile	6.8
2014	Dec	2014-01-04	labordi	male	LM101	1	juvenile	5.9
2014	Dec	2014-01-04	labordi	male	LM102	1	juvenile	7.9
2014	Dec	2014-01-04	labordi	male	LM103	1	juvenile	7.1
2014	Jan	2014-01-04	labordi	male	LM104	1	juvenile	6.8
2014	Jan	2014-01-04	labordi	male	LM105	1	juvenile	6.9
2014	Jan	2014-01-04	labordi	male	LM106	1	juvenile	5.4
2014	Jan	2014-01-07	labordi	male	LM107	1	juvenile	6.6
2014	Jan	2014-01-08	labordi	male	LM108	1	juvenile	7
2014	Jan	2014-01-08	labordi	male	LM109	1	juvenile	7.2
2014	Jan	2014-01-08	labordi	male	LM110	1	juvenile	5.3
2014	Jan	2014-01-09	labordi	male	LM111	1	adult	8.8
2014	Jan	2014-01-09	labordi	male	LM112	1	juvenile	7.9
2014	Jan	2014-01-09	labordi	male	LM113	1	juvenile	5.3
2014	Jan	2014-01-09	labordi	male	LM114	1	adult	9.3
2014	Jan	2014-01-09	labordi	male	LM115	1	juvenile	8
2014	Jan	2014-01-09	labordi	male	LM116	1	juvenile	6
2014	Jan	2014-01-09	labordi	male	LM117	1	juvenile	7.5
2014	Jan	2014-01-11	labordi	male	LM118	1	juvenile	7.3
2014	Jan	2014-01-11	labordi	male	LM119	1	juvenile	5.7
2014	Jan	2014-01-11	labordi	male	LM120	1	juvenile	7.6
2014	Jan	2014-01-11	labordi	male	LM121	1	juvenile	6.5
2014	Jan	2014-01-11	labordi	male	LM122	1	juvenile	6.1
2014	Jan	2014-01-11	labordi	male	LM123	1	juvenile	6.5
2014	Jan	2014-01-11	labordi	male	LM124	1	juvenile	5.7
2014	Jan	2014-01-11	labordi	male	LM125	1	adult	8.3
2014	Jan	2014-01-11	labordi	male	LM126	1	adult	8.5
2014	Jan	2014-01-11	labordi	male	LM127	1	juvenile	5.7
2014	Jan	2014-01-11	labordi	male	LM128	1	juvenile	6.8
2014	Jan	2014-01-11	labordi	male	LM129	1	adult	8.3
2014	Jan	2014-01-11	labordi	male	LM130	1	juvenile	7.2
2014	Jan	2014-01-11	labordi	male	LM131	1	juvenile	7.4
2014	Jan	2014-01-11	labordi	male	LM132	1	juvenile	6.4
2014	Jan	2014-01-11	labordi	male	LM133	1	juvenile	5.2
2014	Jan	2014-01-11	labordi	male	LM134	1	juvenile	6.1
2014	Jan	2014-01-11	labordi	male	LM56	2	juvenile	4
2014	Jan	2014-01-12	labordi	male	LM91	2	juvenile	6.2
2014	Jan	2014-01-14	labordi	male	LM112	2	juvenile	8.1
2014	Jan	2014-01-14	labordi	male	LM135	1	juvenile	5.7
2014	Jan	2014-01-14	labordi	male	LM136	1	juvenile	8
2014	Jan	2014-01-14	labordi	male	LM137	1	juvenile	7.1
2014	Jan	2014-01-14	labordi	male	LM138	1	juvenile	8.2
2014	Jan	2014-01-14	labordi	male	LM139	1	juvenile	7.3
2014	Jan	2014-01-14	labordi	male	LM140	1	adult	9
2014	Jan	2014-01-15	labordi	male	LM141	1	juvenile	5.9
2014	Jan	2014-01-15	labordi	male	LM142	1	juvenile	7.5
2014	Jan	2014-01-15	labordi	male	LM143	1	juvenile	7.8
2014	Jan	2014-01-15	labordi	male	LM144	1	adult	8.8
2014	Jan	2014-01-15	labordi	male	LM145	1	juvenile	6.4
2014	Jan	2014-01-15	labordi	male	LM146	1	adult	8.6
2014	Jan	2014-01-15	labordi	male	LM147	1	adult	7.8
2014	Jan	2014-01-15	labordi	male	LM148	1	juvenile	6.2
2014	Jan	2014-01-15	labordi	male	LM149	1	juvenile	6.4
2014	Jan	2014-01-15	labordi	male	LM150	1	juvenile	6.9
2014	Jan	2014-01-21	labordi	male	LM151	1	adult	8.3
2014	Jan	2014-01-21	labordi	male	LM152	1	juvenile	7.9
2014	Jan	2014-01-21	labordi	male	LM153	1	juvenile	7.4
2014	Jan	2014-01-21	labordi	male	LM154	1	adult	8.9
2014	Jan	2014-01-21	labordi	male	LM155	1	juvenile	6.3
2014	Jan	2014-01-21	labordi	male	LM156	1	adult	8.8
2014	Jan	2014-01-21	labordi	male	LM157	1	juvenile	8.2
2014	Jan	2014-01-21	labordi	male	LM158	1	juvenile	6
2014	Jan	2014-01-22	labordi	male	LM159	1	adult	9.9
2014	Jan	2014-01-22	labordi	male	LM160	1	adult	10.3
2014	Jan	2014-01-24	labordi	male	LM161	1	adult	11.6
2014	Jan	2014-01-25	labordi	male	LM162	1	juvenile	6.7
2014	Jan	2014-01-25	labordi	male	LM163	1	adult	9.5
2014	Jan	2014-01-25	labordi	male	LM164	1	juvenile	7.3
2014	Jan	2014-01-25	labordi	male	LM165	1	adult	8.6
2014	Jan	2014-01-27	labordi	male	LM166	1	juvenile	6.9
2014	Jan	2014-01-27	labordi	male	LM167	1	adult	9.8
2014	Jan	2014-01-30	labordi	male	LM151	2	adult	9.4
2014	Jan	2014-01-30	labordi	male	LM168	1	adult	8.7
2014	Jan	2014-01-30	labordi	male	LM169	1	juvenile	6.7
2014	Jan	2014-01-30	labordi	male	LM170	1	adult	8.6
2014	Jan	2014-01-31	labordi	male	LM171	1	adult	10.3
2014	Jan	2014-01-31	labordi	male	LM172	1	adult	9.2
2014	Jan	2014-01-31	labordi	male	LM173	1	juvenile	7.3
2014	Jan	2014-01-31	labordi	male	LM174	1	juvenile	7
2014	Jan	2014-01-31	labordi	male	LM175	1	adult	9.5
2014	Feb	2014-02-02	labordi	male	LM176	1	adult	8.4
2014	Feb	2014-02-02	labordi	male	LM177	1	adult	9.7
2014	Feb	2014-02-02	labordi	male	LM178	1	adult	10.1
2014	Feb	2014-02-02	labordi	male	LM179	1	adult	8.9
2014	Feb	2014-02-02	labordi	male	LM180	1	adult	8.9
2014	Feb	2014-02-04	labordi	male	LM181	1	adult	8.9
2014	Feb	2014-02-04	labordi	male	LM182	1	adult	9.2
2014	Feb	2014-02-04	labordi	male	LM183	1	adult	9
2014	Feb	2014-02-04	labordi	male	LM184	1	adult	10
2014	Feb	2014-02-05	labordi	male	LM185	1	adult	8.4
2014	Feb	2014-02-05	labordi	male	LM186	1	adult	10.2
2014	Feb	2014-02-11	labordi	male	LM187	1	adult	11.2
2014	Feb	2014-02-11	labordi	male	LM188	1	adult	10.5
2014	Feb	2014-02-11	labordi	male	LM189	1	adult	10.5
2014	Feb	2014-02-13	labordi	male	LM190	1	adult	10.8
2014	Feb	2014-02-13	labordi	male	LM191	1	adult	9.8
2014	Feb	2014-02-13	labordi	male	LM192	1	adult	9.5
2014	Feb	2014-02-13	labordi	male	LM193	1	adult	10.7
2014	Feb	2014-02-13	labordi	male	LM194	1	adult	8.9
2014	Feb	2014-02-13	labordi	male	LM195	1	adult	9.4
2014	Feb	2014-02-13	labordi	male	LM196	1	adult	9.7
2014	Feb	2014-02-13	labordi	male	LM197	1	adult	10.5
2014	Feb	2014-02-13	labordi	male	LM198	1	adult	10.8
2014	Feb	2014-02-13	labordi	male	LM199	1	adult	10.6
2014	Feb	2014-02-13	labordi	male	LM200	1	adult	9.9
2014	Feb	2014-02-14	labordi	male	LM201	1	adult	9.7
2014	Feb	2014-02-14	labordi	male	LM202	1	adult	11.2
2014	Feb	2014-02-14	labordi	male	LM203	1	adult	10.5
2014	Feb	2014-02-14	labordi	male	LM204	1	adult	10
2014	Feb	2014-02-14	labordi	male	LM205	1	adult	9.3
2014	Feb	2014-02-14	labordi	male	LM206	1	adult	8.1
2014	Feb	2014-02-14	labordi	male	LM207	1	adult	10.5
2014	Feb	2014-02-15	labordi	male	LM208	1	adult	9.9
2014	Feb	2014-02-15	labordi	male	LM209	1	adult	10
2014	Feb	2014-02-15	labordi	male	LM210	1	adult	9.5
2014	Feb	2014-02-15	labordi	male	LM211	1	adult	10.1
2014	Feb	2014-02-16	labordi	male	LM212	1	adult	10.6
2014	Feb	2014-02-17	labordi	male	LM213	1	adult	9.1
2014	Feb	2014-02-18	labordi	male	LM214	1	adult	9.4
2014	Feb	2014-02-18	labordi	male	LM215	1	adult	9.8
2014	Feb	2014-02-18	labordi	male	LM216	1	adult	10.6
2014	Feb	2014-02-18	labordi	male	LM217	1	adult	10.7
2014	Feb	2014-02-18	labordi	male	LM218	1	adult	9.4
2014	Feb	2014-02-18	labordi	male	LM219	1	adult	9.4
2014	Feb	2014-02-18	labordi	male	LM221	1	adult	9.2
2014	Feb	2014-02-18	labordi	male	LM220	1	juvenile	8
2014	Feb	2014-02-18	labordi	male	LM204	2	adult	10
2014	Feb	2014-02-19	labordi	male	LM222	1	adult	10.1
2014	Feb	2014-02-19	labordi	male	LM223	1	adult	10.7
2014	Feb	2014-02-19	labordi	male	LM224	1	adult	10.1
2014	Feb	2014-02-19	labordi	male	LM225	1	adult	9.9
2014	Feb	2014-02-19	labordi	male	LM198	2	adult	11
2014	Feb	2014-02-25	labordi	male	LM167	2	adult	11.5
2014	Feb	2014-02-25	labordi	male	LM226	1	adult	10.7
2014	Feb	2014-02-25	labordi	male	LM227	1	adult	9.8
2014	Feb	2014-02-25	labordi	male	LM228	1	adult	10
2014	Feb	2014-02-25	labordi	male	LM229	1	adult	9.6
2014	Feb	2014-02-25	labordi	male	LM212	2	adult	10.6
2014	Feb	2014-02-26	labordi	male	LM230	1	adult	8.9
2014	Feb	2014-02-26	labordi	male	LM231	1	adult	10.5
2014	Feb	2014-02-26	labordi	male	LM232	1	adult	8.8
2014	Feb	2014-02-27	labordi	male	LM233	1	adult	8.8
2014	Feb	2014-02-27	labordi	male	LM234	1	adult	10.4
2014	Feb	2014-02-27	labordi	male	LM235	1	adult	11.5
2014	Feb	2014-02-27	labordi	male	LM236	1	adult	10.7
2014	Feb	2014-02-27	labordi	male	LM237	1	adult	10.6
2014	Feb	2014-02-28	labordi	male	LM238	1	adult	10.7
2014	Feb	2014-02-28	labordi	male	LM239	1	juvenile	8.1
2014	Feb	2014-02-28	labordi	male	LM240	1	adult	9.3
2014	Feb	2014-02-28	labordi	male	LM241	1	adult	10.8
2014	Mar	2014-03-01	labordi	male	LM242	1	adult	9.6
2014	Mar	2014-03-01	labordi	male	LM243	1	adult	11.3
2014	Mar	2014-03-01	labordi	male	LM244	1	adult	10.8
2014	Mar	2014-03-01	labordi	male	LM245	1	adult	10.3
2014	Mar	2014-03-01	labordi	male	LM246	1	adult	9.1
2014	Mar	2014-03-01	labordi	male	LM247	1	adult	11.3
2014	Mar	2014-03-01	labordi	male	LM248	1	adult	9.9
2014	Mar	2014-03-01	labordi	male	LM220	2	adult	8.3
2014	Mar	2014-03-02	labordi	male	LM249	1	adult	10.1
2014	Mar	2014-03-02	labordi	male	LM250	1	adult	10
2014	Mar	2014-03-02	labordi	male	LM251	1	adult	9.9
2014	Mar	2014-03-02	labordi	male	LM252	1	adult	10.1
2014	Mar	2014-03-03	labordi	male	LM253	1	adult	10.8
2014	Mar	2014-03-03	labordi	male	LM254	1	adult	10.8
2014	Mar	2014-03-03	labordi	male	LM255	1	adult	10.9
2014	Mar	2014-03-03	labordi	male	LM256	1	adult	11.4
2014	Mar	2014-03-03	labordi	male	LM257	1	adult	10.7
2014	Mar	2014-03-04	labordi	male	LM258	1	adult	11.3
2014	Mar	2014-03-04	labordi	male	LM259	1	adult	10.7
2014	Mar	2014-03-04	labordi	male	LM260	1	adult	8.5
2014	Mar	2014-03-04	labordi	male	LM261	1	adult	10.4
2014	Mar	2014-03-04	labordi	male	LM262	1	adult	10.3
2014	Mar	2014-03-04	labordi	male	LM263	1	adult	9.3
2014	Mar	2014-03-04	labordi	male	LM264	1	adult	10.6
2014	Mar	2014-03-04	labordi	male	LM194	2	adult	10
2014	Mar	2014-03-05	labordi	male	LM265	1	adult	9.3
2014	Mar	2014-03-05	labordi	male	LM266	1	adult	9.2
2014	Mar	2014-03-05	labordi	male	LM267	1	adult	9
2014	Mar	2014-03-05	labordi	male	LM268	1	adult	11.4
2014	Mar	2014-03-11	labordi	male	LM269	1	adult	9.4
2014	Mar	2014-03-11	labordi	male	LM270	1	adult	11
2014	Mar	2014-03-11	labordi	male	LM271	1	adult	9.3
2014	Mar	2014-03-11	labordi	male	LM272	1	adult	10.1
2014	Mar	2014-03-11	labordi	male	LM273	1	adult	9.3
2014	Mar	2014-03-12	labordi	male	LM274	1	adult	9.5
2014	Mar	2014-03-12	labordi	male	LM275	1	adult	10.1
2014	Mar	2014-03-13	labordi	male	LM276	1	adult	10.7
2014	Mar	2014-03-13	labordi	male	LM277	1	adult	8.9
2014	Mar	2014-03-13	labordi	male	LM278	1	adult	9.1
2014	Mar	2014-03-13	labordi	male	LM279	1	adult	11.5
2014	Mar	2014-03-13	labordi	male	LM280	1	adult	10.3
2014	Mar	2014-03-13	labordi	male	LM248	2	adult	9.9
2014	Mar	2014-03-14	labordi	male	LM281	1	adult	10.4
2014	Mar	2014-03-14	labordi	male	LM282	1	adult	10
2014	Mar	2014-03-14	labordi	male	LM283	1	adult	11
2014	Mar	2014-03-14	labordi	male	LM284	1	adult	10.6
2014	Mar	2014-03-15	labordi	male	LM285	1	adult	9.4
2014	Mar	2014-03-15	labordi	male	LM286	1	adult	9.9
2014	Mar	2014-03-15	labordi	male	LM287	1	adult	8.2
2014	Mar	2014-03-15	labordi	male	LM288	1	adult	10.1
2014	Mar	2014-03-15	labordi	male	LM289	1	adult	10.3
2014	Mar	2014-03-15	labordi	male	LM290	1	adult	10.6
2014	Mar	2014-03-15	labordi	male	LM291	1	adult	11.2
2014	Mar	2014-03-15	labordi	male	LM185	2	adult	9
2014	Mar	2014-03-16	labordi	male	LM292	1	adult	10.9
2014	Mar	2014-03-16	labordi	male	LM293	1	adult	11
2014	Mar	2014-03-16	labordi	male	LM295	1	adult	9.8
2014	Mar	2014-03-16	labordi	male	LM296	1	adult	8.8
2014	Mar	2014-03-16	labordi	male	LM294	1	adult	10.3
2014	Mar	2014-03-16	labordi	male	LM246	2	adult	9.1
2014	Mar	2014-03-17	labordi	male	LM300	1	adult	10.3
2014	Mar	2014-03-17	labordi	male	LM301	1	adult	10.1
2014	Mar	2014-03-17	labordi	male	LM298	1	adult	11.3
2014	Mar	2014-03-17	labordi	male	LM297	1	adult	10
2014	Mar	2014-03-17	labordi	male	LM299	1	adult	10.5
2014	Mar	2014-03-18	labordi	male	LM302	1	adult	11.1
2014	Mar	2014-03-18	labordi	male	LM303	1	adult	10.3
2014	Mar	2014-03-18	labordi	male	LM304	1	adult	10.5
2014	Mar	2014-03-18	labordi	male	LM305	1	adult	12
2014	Mar	2014-03-18	labordi	male	LM306	1	adult	9.4
2014	Mar	2014-03-18	labordi	male	LM307	1	adult	10
2014	Mar	2014-03-19	labordi	male	LM309	1	adult	9
2014	Mar	2014-03-19	labordi	male	LM310	1	adult	11.3
2014	Mar	2014-03-19	labordi	male	LM311	1	adult	10.8
2014	Mar	2014-03-19	labordi	male	LM308	1	adult	11
2014	Mar	2014-03-19	labordi	male	LM279	2	adult	11.5
2014	Mar	2014-03-20	labordi	male	LM312	1	adult	9.7
2014	Mar	2014-03-20	labordi	male	LM313	1	adult	10.3
2014	Mar	2014-03-20	labordi	male	LM314	1	adult	11.3
2014	Mar	2014-03-20	labordi	male	LM315	1	adult	9.5
2014	Mar	2014-03-26	labordi	male	LM316	1	adult	11
2014	Mar	2014-03-26	labordi	male	LM317	1	adult	10.2
2014	Mar	2014-03-26	labordi	male	LM318	1	adult	10.6
2014	Mar	2014-03-26	labordi	male	LM319	1	adult	10.4
2014	Mar	2014-03-26	labordi	male	LM320	1	adult	10.7
2014	Mar	2014-03-26	labordi	male	LM261	2	adult	10.4
2014	Mar	2014-03-26	labordi	male	LM300	2	adult	10.3
2014	Mar	2014-03-27	labordi	male	LM321	1	adult	11.8
2014	Mar	2014-03-27	labordi	male	LM322	1	adult	10.7
2014	Mar	2014-03-27	labordi	male	LM303	2	adult	10.4
2014	Mar	2014-03-28	labordi	male	LM323	1	adult	9.9
2014	Mar	2014-03-28	labordi	male	LM324	1	adult	10.4
2014	Mar	2014-03-28	labordi	male	LM325	1	adult	9.5
2014	Mar	2014-03-28	labordi	male	LM326	1	adult	11.6
2014	Mar	2014-03-28	labordi	male	LM299	2	adult	10.5
2014	Mar	2014-03-29	labordi	male	LM327	1	adult	10.1
2014	Mar	2014-03-29	labordi	male	LM328	1	adult	10.9
2014	Mar	2014-03-29	labordi	male	LM329	1	adult	10.7
2014	Mar	2014-03-29	labordi	male	LM330	1	adult	10.2
2014	Mar	2014-03-30	labordi	male	LM331	1	adult	9.3
2014	Mar	2014-03-30	labordi	male	LM332	1	adult	9.8
2014	Apr	2014-04-01	labordi	male	LM333	1	adult	11.2
2014	Apr	2014-04-01	labordi	male	LM334	1	adult	9.5
2014	Apr	2014-04-02	labordi	male	LM335	1	adult	10.2
2014	Apr	2014-04-02	labordi	male	LM336	1	adult	10
2014	Apr	2014-04-03	labordi	male	LM337	1	adult	11.3
2014	Apr	2014-04-03	labordi	male	LM338	1	adult	11.1
2014	Apr	2014-04-03	labordi	male	LM339	1	adult	8.9
2014	Apr	2014-04-03	labordi	male	LM340	1	adult	10.3
2014	Apr	2014-04-03	labordi	male	LM341	1	adult	9.3
2014	Apr	2014-04-03	labordi	male	LM342	1	adult	10.3
2014	Apr	2014-04-03	labordi	male	LM343	1	adult	9.7
2014	Apr	2014-04-03	labordi	male	LM344	1	adult	9.7
2014	Apr	2014-04-03	labordi	male	LM345	1	adult	10.3
2014	Apr	2014-04-03	labordi	male	LM346	1	adult	10.8
2014	Apr	2014-04-03	labordi	male	LM347	1	adult	10.7
2014	Apr	2014-04-03	labordi	male	LM348	1	adult	10.5
2014	Apr	2014-04-03	labordi	male	LM349	1	adult	11.2
2014	Apr	2014-04-03	labordi	male	LM303	2	adult	10.4
2014	Apr	2014-04-03	labordi	male	LM313	2	adult	11
2014	Apr	2014-04-08	labordi	male	LM350	1	adult	9.6
2014	Apr	2014-04-08	labordi	male	LM351	1	adult	10.9
2014	Apr	2014-04-09	labordi	male	LM352	1	adult	10.5
2014	Apr	2014-04-09	labordi	male	LM353	1	adult	8.2
2014	Apr	2014-04-09	labordi	male	LM356	1	adult	10.6
2014	Apr	2014-04-09	labordi	male	LM354	1	adult	11
2014	Apr	2014-04-09	labordi	male	LM355	1	adult	11.6
2014	Apr	2014-04-09	labordi	male	LM303	3	adult	10.6
2014	Apr	2014-04-09	labordi	male	LM314	2	adult	11.3
2014	Apr	2014-04-09	labordi	male	LM344	2	adult	9.7
2014	Apr	2014-04-09	labordi	male	LM346	2	adult	10.9
2014	Apr	2014-04-12	labordi	male	LM357	1	adult	10.2
2014	Apr	2014-04-12	labordi	male	LM358	1	adult	11.9
2014	Apr	2014-04-14	labordi	male	LM359	1	adult	10.9
2014	Apr	2014-04-14	labordi	male	LM360	1	adult	10.3
2014	Apr	2014-04-14	labordi	male	LM356	2	adult	10.6
2014	Apr	2014-04-15	labordi	male	LM361	1	adult	10.6
2014	Apr	2014-04-15	labordi	male	LM347	2	adult	10.7
2014	Apr	2014-04-16	labordi	male	LM362	1	adult	9.7
2014	Apr	2014-04-17	labordi	male	LM363	1	adult	8.9
2014	Apr	2014-04-17	labordi	male	LM364	1	adult	9.2
2014	Apr	2014-04-18	labordi	male	LM365	1	adult	10.1
2014	Apr	2014-04-18	labordi	male	LM366	1	adult	10.9
2014	Apr	2014-04-19	labordi	male	LM367	1	adult	10.4
2014	Apr	2014-04-19	labordi	male	LM310	2	adult	11.4
2014	Apr	2014-04-20	labordi	male	LM369	1	adult	10.2
2014	Apr	2014-04-20	labordi	male	LM368	1	adult	10.4
2014	Apr	2014-04-22	labordi	male	LM383	1	adult	10.8
2014	Apr	2014-04-22	labordi	male	LM370	1	adult	10.9
2014	Apr	2014-04-22	labordi	male	LM371	2	adult	11.6
2014	Apr	2014-04-29	labordi	male	LM372	1	adult	10
2014	Apr	2014-04-29	labordi	male	LM373	1	adult	10.3
2014	Apr	2014-04-29	labordi	male	LM374	1	adult	10.4
2014	Apr	2014-04-29	labordi	male	LM375	1	adult	9.1
2014	Apr	2014-04-29	labordi	male	LM376	1	adult	12.6
2014	Apr	2014-04-29	labordi	male	LM367	2	adult	10.4
2014	Apr	2014-04-30	labordi	male	LM377	1	adult	11.8
2014	May	2014-05-02	labordi	male	LM378	1	adult	10.5
2014	May	2014-05-03	labordi	male	LM236	2	adult	10.7
2014	May	2014-05-04	labordi	male	LM379	1	adult	11.7
2014	May	2014-05-04	labordi	male	LM380	1	adult	10.5
2014	May	2014-05-08	labordi	male	LM381	1	adult	11.2
2014	May	2014-05-15	labordi	male	LM274	2	adult	10
2014	May	2014-05-21	labordi	male	LM382	1	adult	9.7
2014	May	2014-05-27	labordi	male	LMX	NA	adult	NA	captured and fed by Iguana
2015	Jan	2015-01-13	labordi	female	LF1	1	juvenile	4.9
2015	Jan	2015-01-13	labordi	female	LF2	1	juvenile	4.3
2015	Jan	2015-01-14	labordi	female	LF3	1	juvenile	4.8
2015	Jan	2015-01-14	labordi	female	LF4	1	juvenile	5.3
2015	Jan	2015-01-14	labordi	female	LF5	1	juvenile	5.3
2015	Jan	2015-01-14	labordi	female	LF6	1	juvenile	4.7
2015	Jan	2015-01-14	labordi	female	LF7	1	juvenile	4.3
2015	Jan	2015-01-15	labordi	female	LF8	1	juvenile	5.8
2015	Jan	2015-01-15	labordi	female	LF9	1	juvenile	5.2
2015	Jan	2014-01-18	labordi	female	LF10	1	juvenile	5.5
2015	Jan	2014-01-18	labordi	female	LF11	1	juvenile	4.9
2015	Jan	2015-01-20	labordi	female	LF12	1	juvenile	5.4
2015	Jan	2015-01-20	labordi	female	LF13	1	juvenile	5.6
2015	Jan	2015-01-20	labordi	female	LF14	1	juvenile	4.7
2015	Jan	2015-01-26	labordi	female	LF12	2	juvenile	5.8
2015	Jan	2015-01-26	labordi	female	LF15	1	juvenile	6.5
2015	Jan	2015-01-26	labordi	female	LF16	1	juvenile	6
2015	Jan	2015-01-26	labordi	female	LF17	1	juvenile	5.9
2015	Jan	2015-01-26	labordi	female	LF18	1	juvenile	5.9
2015	Jan	2015-01-28	labordi	female	LF19	1	juvenile	6.3
2015	Jan	2015-01-28	labordi	female	LF20	1	juvenile	6.2
2015	Jan	2015-01-28	labordi	female	LF21	1	juvenile	6.2
2015	Jan	2015-01-28	labordi	female	LF22	1	juvenile	6.4
2015	Jan	2015-01-30	labordi	female	LF23	1	juvenile	6.2
2015	Feb	2015-02-02	labordi	female	LF24	1	juvenile	5.2
2015	Feb	2015-02-02	labordi	female	LF13	2	juvenile	6.6
2015	Feb	2015-02-02	labordi	female	LF25	1	juvenile	6.3
2015	Feb	2015-02-02	labordi	female	LF26	1	juvenile	6.9
2015	Feb	2015-02-02	labordi	female	LF27	1	juvenile	6.3
2015	Feb	2015-02-03	labordi	female	LF28	1	juvenile	6.6
2015	Feb	2015-02-13	labordi	female	LF29	1	juvenile	6.3
2015	Feb	2015-02-13	labordi	female	LF20	2	adult	7
2015	Feb	2015-02-13	labordi	female	LF30	1	adult	6.6
2015	Feb	2015-02-13	labordi	female	LF31	1	juvenile	6.3
2015	Feb	2015-02-13	labordi	female	LF32	1	adult	7.3
2015	Feb	2015-02-16	labordi	female	LF33	1	adult	6.7
2015	Feb	2015-02-16	labordi	female	LF34	1	adult	6.9
2015	Feb	2015-02-16	labordi	female	LF35	1	adult	7.7
2015	Feb	2015-02-16	labordi	female	LF12	3	adult	6.5
2015	Feb	2015-02-16	labordi	female	LF36	1	adult	7.2
2015	Feb	2015-02-16	labordi	female	LF37	1	adult	7.3
2015	Feb	2015-02-16	labordi	female	LF38	1	adult	6.5
2015	Feb	2015-02-16	labordi	female	LF39	1	adult	8.1
2015	Feb	2015-02-18	labordi	female	LF40	1	adult	7
2015	Feb	2015-02-18	labordi	female	LF41	1	adult	6.3
2015	Feb	2015-02-18	labordi	female	LF42	1	adult	6.6
2015	Feb	2015-02-18	labordi	female	LF43	1	adult	7.3
2015	Feb	2015-02-18	labordi	female	LF44	1	adult	7.4
2015	Feb	2015-02-18	labordi	female	LF45	1	adult	7.1
2015	Feb	2015-02-18	labordi	female	LF46	1	adult	7
2015	Feb	2015-02-26	labordi	female	LF47	1	adult	6.9
2015	Feb	2015-02-26	labordi	female	LF48	1	adult	6.8
2015	Feb	2015-02-26	labordi	female	LF37	2	adult	7.3
2015	Feb	2015-02-26	labordi	female	LF49	1	adult	7.1
2015	Feb	2015-02-26	labordi	female	LF50	1	adult	6.8
2015	Feb	2015-02-26	labordi	female	LF51	1	adult	7.4
2015	Feb	2015-02-28	labordi	female	LF52	1	adult	6.4
2015	Feb	2015-02-28	labordi	female	LF53	1	adult	7.2
2015	Feb	2015-02-28	labordi	female	LF54	1	adult	6.4
2015	Feb	2015-02-28	labordi	female	LF55	1	adult	6.8
2015	Feb	2015-02-28	labordi	female	LF56	1	adult	7.4
2015	Mar	2015-03-01	labordi	female	LF57	1	adult	7.2
2015	Mar	2015-03-01	labordi	female	LF58	1	adult	7.1
2015	Mar	2015-03-01	labordi	female	LF59	1	adult	6.4
2015	Mar	2015-03-01	labordi	female	LF60	1	adult	7.3
2015	Mar	2015-03-03	labordi	female	LF61	1	adult	7
2015	Mar	2015-03-03	labordi	female	LF62	1	adult	6.7
2015	Mar	2015-03-03	labordi	female	LF63	1	adult	7.4
2015	Mar	2015-03-03	labordi	female	LF64	1	adult	7.3
2015	Mar	2015-03-03	labordi	female	LF65	1	adult	7.2
2015	Mar	2015-03-11	labordi	female	LF66	1	adult	7.9
2015	Mar	2015-03-11	labordi	female	LF67	1	adult	7
2015	Mar	2015-03-11	labordi	female	LF59	2	adult	6.6
2015	Mar	2015-03-11	labordi	female	LF68	1	adult	7
2015	Mar	2015-03-11	labordi	female	LF69	1	adult	6.8
2015	Mar	2015-03-11	labordi	female	LF70	1	adult	7
2015	Mar	2015-03-12	labordi	female	LF71	1	adult	6.9
2015	Mar	2015-03-12	labordi	female	LF72	1	adult	7.1
2015	Mar	2015-03-13	labordi	female	LF73	1	adult	7.3
2015	Mar	2015-03-13	labordi	female	LF74	1	adult	7.8
2015	Mar	2015-03-13	labordi	female	LF75	1	adult	7.2
2015	Mar	2015-03-15	labordi	female	LF76	1	adult	7.2
2015	Mar	2015-03-15	labordi	female	LF77	1	adult	7.3
2015	Mar	2015-03-15	labordi	female	LF78	1	adult	6.9
2015	Mar	2015-03-15	labordi	female	LF79	1	adult	7.7
2015	Mar	2015-03-15	labordi	female	LF80	1	adult	7.8
2015	Mar	2015-03-15	labordi	female	LF81	1	adult	7.4
2015	Mar	2015-03-15	labordi	female	LF82	1	adult	7.3
2015	Mar	2015-03-15	labordi	female	LF83	1	adult	7.3
2015	Mar	2015-03-15	labordi	female	LF84	1	adult	7
2015	Mar	2015-03-18	labordi	female	LF85	1	adult	7.1
2015	Mar	2015-03-18	labordi	female	LF86	1	adult	7.4
2015	Mar	2015-03-24	labordi	female	LF87	1	adult	6.8
2015	Mar	2015-03-24	labordi	female	LF88	1	adult	7.5
2015	Mar	2015-03-24	labordi	female	LF89	1	adult	6.9
2015	Mar	2015-03-24	labordi	female	LF90	1	adult	7
2015	Mar	2015-03-24	labordi	female	LF91	1	adult	7.5
2015	Mar	2015-03-24	labordi	female	LF92	1	adult	7
2015	Mar	2015-03-24	labordi	female	LF93	1	adult	7.4
2015	Mar	2015-03-25	labordi	female	LF94	1	adult	7.5
2015	Mar	2015-03-25	labordi	female	LF95	1	adult	7
2015	Mar	2015-03-25	labordi	female	LF96	1	adult	6.6
2015	Mar	2015-03-26	labordi	female	LF97	1	adult	7.3
2015	Mar	2015-03-26	labordi	female	LF98	1	adult	7.5
2015	Mar	2015-03-27	labordi	female	LF99	1	adult	6.8
2015	Mar	2015-03-27	labordi	female	LF100	1	adult	7
2015	Mar	2015-03-27	labordi	female	LF80	2	adult	7.7
2015	Mar	2015-03-28	labordi	female	LF101	1	adult	7.3
2015	Mar	2015-03-28	labordi	female	LF102	1	adult	7.2
2015	Mar	2015-03-28	labordi	female	LF103	1	adult	7.1
2015	Mar	2015-03-28	labordi	female	LF104	1	adult	7.3
2015	Mar	2015-03-28	labordi	female	LF105	1	adult	6.6
2015	Mar	2015-03-28	labordi	female	LF98	2	adult	7.5
2015	Mar	2015-03-30	labordi	female	LF106	1	adult	7.1
2015	Mar	2015-03-31	labordi	female	LF107	1	adult	7.2
2015	Apr	2015-04-01	labordi	female	LF108	1	adult	7.3
2015	Apr	2015-04-01	labordi	female	LF109	1	adult	7.3
2015	Apr	2015-04-01	labordi	female	LF110	1	adult	7.4
2015	Apr	2015-04-03	labordi	female	LF111	1	adult	7.4
2015	Apr	2015-04-03	labordi	female	LF112	1	adult	7.2
2015	Apr	2015-04-03	labordi	female	LF113	1	adult	7.3
2015	Apr	2015-04-09	labordi	female	LF114	1	adult	7.9
2015	Apr	2015-04-09	labordi	female	LF100	2	adult	7
2015	Apr	2015-04-10	labordi	female	LF115	1	adult	7.3
2015	Apr	2015-04-10	labordi	female	LF116	1	adult	7.5
2015	Apr	2015-04-10	labordi	female	LF117	1	adult	7.7
2015	Apr	2015-04-11	labordi	female	LF118	1	adult	7.7
2015	Apr	2015-04-12	labordi	female	LF119	1	adult	7.5
2015	Apr	2015-04-13	labordi	female	LF120	1	adult	7.4
2015	Apr	2015-04-14	labordi	female	LF121	1	adult	7.5
2015	Apr	2015-04-14	labordi	female	LF122	1	adult	7.4
2015	Apr	2015-04-14	labordi	female	LF123	1	adult	7.4
2015	Apr	2015-04-14	labordi	female	LF124	1	adult	7.5
2015	Apr	2015-04-14	labordi	female	LF125	1	adult	6.8
2015	Apr	2015-04-15	labordi	female	LF126	1	adult	7.7
2015	Apr	2015-04-15	labordi	female	LF127	1	adult	7.7
2015	Apr	2015-04-15	labordi	female	LF128	1	adult	7.4
2015	Apr	2015-04-15	labordi	female	LF129	1	adult	7.9
2015	Apr	2015-04-15	labordi	female	LF130	1	adult	7.2
2015	Apr	2015-04-15	labordi	female	LF131	1	adult	7.5
2015	Apr	2015-04-16	labordi	female	LF132	1	adult	7.4
2015	Apr	2015-04-16	labordi	female	LF133	1	adult	6.5
2015	Apr	2015-04-16	labordi	female	LF39	2	adult	8.1
2015	Apr	2015-04-16	labordi	female	LF134	1	adult	7.2
2015	Apr	2015-04-16	labordi	female	LF135	1	adult	7.5
2015	Apr	2015-04-17	labordi	female	LF136	1	adult	7.5
2015	Apr	2015-04-17	labordi	female	LF137	1	adult	6.8
2015	Apr	2015-04-17	labordi	female	LF138	1	adult	7.6
2015	Apr	2015-04-17	labordi	female	LF139	1	adult	7
2015	Apr	2015-04-17	labordi	female	LF140	1	adult	7.1
2015	Apr	2015-04-17	labordi	female	LF141	1	adult	7.5
2015	Apr	2015-04-17	labordi	female	LF142	1	adult	7.3
2015	Apr	2015-04-17	labordi	female	LF120	2	adult	7.5
2015	Apr	2015-04-19	labordi	female	LF143	1	adult	7
2015	Apr	2015-04-20	labordi	female	LF144	1	adult	7.5
2015	Apr	2015-04-20	labordi	female	LF145	1	adult	7.5
2015	Apr	2015-04-20	labordi	female	LF146	1	adult	8
2015	Apr	2015-04-20	labordi	female	LF147	1	adult	7.3
2015	Apr	2015-04-21	labordi	female	LF148	1	adult	6.9
2015	Apr	2015-04-21	labordi	female	LF140	2	adult	7.2
2015	Apr	2015-04-21	labordi	female	LF149	1	adult	7.1
2015	Apr	2015-04-22	labordi	female	LF150	1	adult	7.5
2015	Apr	2015-04-22	labordi	female	LF151	1	adult	8.2
2015	Apr	2015-04-22	labordi	female	LF152	1	adult	7.9
2015	Apr	2015-04-22	labordi	female	LF153	1	adult	7.6
2015	Apr	2015-04-22	labordi	female	LF154	1	adult	7.1
2015	Apr	2015-04-28	labordi	female	LF155	1	adult	7.4
2015	Apr	2015-04-28	labordi	female	LF156	1	adult	7.7
2015	Apr	2015-04-28	labordi	female	LF157	1	adult	7.3
2015	Apr	2015-04-29	labordi	female	LF158	1	adult	7.3
2015	Apr	2015-04-29	labordi	female	LF159	1	adult	7
2015	Apr	2015-04-29	labordi	female	LF160	1	adult	7.3
2015	Apr	2015-04-29	labordi	female	LF161	1	adult	7.5
2015	Apr	2015-04-30	labordi	female	LF162	1	adult	7.1
2015	Apr	2015-04-30	labordi	female	LF163	1	adult	7.4
2015	May	2015-05-02	labordi	female	LF135	2	adult	7.6
2015	May	2015-05-03	labordi	female	LF164	1	adult	8
2015	May	2015-05-03	labordi	female	LF138	2	adult	7.6
2015	May	2015-05-03	labordi	female	LF165	1	adult	7.8
2015	May	2015-05-03	labordi	female	LF99	2	adult	7.4
2015	May	2015-05-04	labordi	female	LF166	1	adult	7.4
2015	May	2015-05-04	labordi	female	LF167	1	adult	7.4
2015	May	2015-05-04	labordi	female	LF168	1	adult	7.1
2015	May	2015-05-04	labordi	female	LF169	1	adult	7.2
2015	May	2015-05-05	labordi	female	LF170	1	adult	7.2
2015	May	2015-05-06	labordi	female	LF171	1	adult	7.3
2015	May	2015-05-06	labordi	female	LF172	1	adult	7.9
2015	May	2015-05-06	labordi	female	LF173	1	adult	7.6
2015	May	2015-05-06	labordi	female	LF174	1	adult	7.7
2015	May	2015-05-06	labordi	female	LF175	1	adult	7.5
2015	May	2015-05-06	labordi	female	LF176	1	adult	7.3
2015	May	2015-05-09	labordi	female	LF164	2	adult	8.1
2015	May	2015-05-09	labordi	female	LF172	2	adult	7.9
2015	May	2015-05-09	labordi	female	LF177	1	adult	7.2
2015	May	2015-05-09	labordi	female	LF83	2	adult	7.3
2015	May	2015-05-11	labordi	female	LF178	1	adult	7.6
2015	May	2015-05-11	labordi	female	LF108	2	adult	7.3
2015	May	2015-05-11	labordi	female	LF126	2	adult	7.7
2015	May	2015-05-11	labordi	female	LF179	1	adult	7.6
2015	May	2015-05-11	labordi	female	LF180	1	adult	7.2
2015	May	2015-05-12	labordi	female	LF181	1	adult	7.2
2015	May	2015-05-12	labordi	female	LF182	1	adult	7
2015	May	2015-05-12	labordi	female	LF183	1	adult	7.9
2015	May	2015-05-12	labordi	female	LF184	1	adult	7.5
2015	May	2015-05-13	labordi	female	LF185	1	adult	7.1
2015	May	2015-05-13	labordi	female	LF186	1	adult	7.6
2015	May	2015-05-23	labordi	female	LF187	1	adult	7.3
2015	May	2015-05-23	labordi	female	LF188	1	adult	7.6
2015	May	2015-05-29	labordi	female	LF189	1	adult	7.6
2015	May	2015-05-29	labordi	female	LF190	1	adult	7.4
2015	May	2015-05-29	labordi	female	LF191	1	adult	7.3
2015	May	2015-05-29	labordi	female	LF192	1	adult	7.3
2015	May	2015-05-29	labordi	female	LF193	1	adult	7
2015	May	2015-05-30	labordi	female	LF194	1	adult	7.2
2015	May	2015-05-31	labordi	female	LF189	2	adult	7.6
2015	May	2015-05-31	labordi	female	LF195	1	adult	7.5
2015	May	2015-05-31	labordi	female	LF196	1	adult	7
2015	May	2015-05-31	labordi	female	LF197	1	adult	7.5
2015	Jun	2015-06-01	labordi	female	LF198	1	adult	7.2
2015	Jun	2015-06-01	labordi	female	LF199	1	adult	7.3
2015	Jun	2014-06-02	labordi	female	LF200	1	adult	7.3
2015	Jun	2014-06-02	labordi	female	LF201	1	adult	7.6
2015	Jun	2015-06-03	labordi	female	LF202	1	adult	7.6
2015	Jun	2015-06-03	labordi	female	LF203	1	adult	7.5
2015	Jun	2015-06-04	labordi	female	LF204	1	adult	7.4
2015	Jun	2015-06-05	labordi	female	LF205	1	adult	7.7
2015	Jun	2015-06-06	labordi	female	LF206	1	adult	7.2
2015	Jun	2015-06-06	labordi	female	LF207	1	adult	7
2015	Jun	2015-06-06	labordi	female	LF208	1	adult	7.2
2015	Jun	2015-06-07	labordi	female	LF209	1	adult	7.3
2015	Jun	2015-06-08	labordi	female	LF210	1	adult	7.2
2015	Jun	2015-06-10	labordi	female	LF211	1	adult	6.7
2015	Jun	2015-06-10	labordi	female	LF212	1	adult	6.8
2015	Jun	2015-06-10	labordi	female	LF213	1	adult	7.5
2015	Jun	2015-06-11	labordi	female	LF214	1	adult	7.4
2015	Jun	2015-06-22	labordi	female	LF182	2	adult	6.9
2015	Jun	2015-06-23	labordi	female	LF215	1	adult	6.5
2015	Jun	2015-06-25	labordi	female	LF216	1	adult	7.6
2015	Jul	2015-07-03	labordi	female	LF217	1	adult	7.3
2015	Jul	2015-07-05	labordi	female	LF217	2	adult	7.3
2015	Jul	2015-07-07	labordi	female	LF198	2	adult	7.1
2015	Jul	2015-07-15	labordi	female	LF218	1	adult	7.3
2015	Jan	2015-01-13	labordi	male	LM1	1	juvenile	6.8
2015	Jan	2015-01-13	labordi	male	LM2	1	juvenile	4.6
2015	Jan	2015-01-13	labordi	male	LM3	1	juvenile	6.1
2015	Jan	2015-01-13	labordi	male	LM4	1	juvenile	5.9
2015	Jan	2015-01-13	labordi	male	LM5	1	juvenile	5.8
2015	Jan	2015-01-13	labordi	male	LM6	1	juvenile	8.3
2015	Jan	2015-01-14	labordi	male	LM7	1	juvenile	7.2
2015	Jan	2015-01-14	labordi	male	LM8	1	juvenile	5.6
2015	Jan	2015-01-14	labordi	male	LM9	1	juvenile	6.2
2015	Jan	2015-01-14	labordi	male	LM10	1	juvenile	6.3
2015	Jan	2015-01-14	labordi	male	LM11	1	juvenile	6.4
2015	Jan	2015-01-14	labordi	male	LM12	1	juvenile	8.3
2015	Jan	2015-01-15	labordi	male	LM13	1	juvenile	9.5
2015	Jan	2015-01-15	labordi	male	LM14	1	juvenile	6.9
2015	Jan	2015-01-15	labordi	male	LM15	1	juvenile	5.7
2015	Jan	2015-01-15	labordi	male	LM16	1	juvenile	6.8
2015	Jan	2015-01-15	labordi	male	LM17	1	juvenile	9
2015	Jan	2015-01-15	labordi	male	LM18	1	juvenile	7.1
2015	Jan	2015-01-18	labordi	male	LM19	1	juvenile	6.3
2015	Jan	2015-01-18	labordi	male	LM20	1	juvenile	7.8
2015	Jan	2015-01-18	labordi	male	LM21	1	juvenile	6.1
2015	Jan	2015-01-18	labordi	male	LM22	1	juvenile	6.2
2015	Jan	2015-01-18	labordi	male	LM23	1	juvenile	6.7
2015	Jan	2015-01-18	labordi	male	LM24	1	juvenile	6
2015	Jan	2015-01-18	labordi	male	LM25	1	juvenile	7.8
2015	Jan	2015-01-18	labordi	male	LM26	1	juvenile	6.4
2015	Jan	2015-01-18	labordi	male	LM27	1	juvenile	6
2015	Jan	2015-01-18	labordi	male	LM28	1	juvenile	7
2015	Jan	2015-01-18	labordi	male	LM29	1	juvenile	6.7
2015	Jan	2015-01-18	labordi	male	LM30	1	juvenile	6.2
2015	Jan	2015-01-20	labordi	male	LM31	1	juvenile	7.7
2015	Jan	2015-01-20	labordi	male	LM32	1	juvenile	7.3
2015	Jan	2015-01-20	labordi	male	LM33	1	juvenile	6.2
2015	Jan	2015-01-20	labordi	male	LM34	1	juvenile	6.1
2015	Jan	2015-01-20	labordi	male	LM35	1	juvenile	8.6
2015	Jan	2015-01-20	labordi	male	LM36	1	juvenile	7.8
2015	Jan	2015-01-20	labordi	male	LM37	1	juvenile	7.6
2015	Jan	2015-01-20	labordi	male	LM38	1	juvenile	8.3
2015	Jan	2015-01-26	labordi	male	LM39	1	juvenile	7.8
2015	Jan	2015-01-26	labordi	male	LM40	1	juvenile	8
2015	Jan	2015-01-26	labordi	male	LM41	1	juvenile	5.4
2015	Jan	2015-01-26	labordi	male	LM42	1	adult	8.9
2015	Jan	2015-01-26	labordi	male	LM43	1	adult	9.7
2015	Jan	2015-01-28	labordi	male	LM44	1	juvenile	6.7
2015	Jan	2015-01-28	labordi	male	LM45	1	adult	8.5
2015	Jan	2015-01-28	labordi	male	LM46	1	juvenile	7.3
2015	Jan	2015-01-28	labordi	male	LM47	1	juvenile	7.3
2015	Jan	2015-01-28	labordi	male	LM48	1	adult	8.2
2015	Jan	2015-01-28	labordi	male	LM49	1	juvenile	7.4
2015	Jan	2015-01-30	labordi	male	LM50	1	juvenile	6.3
2015	Jan	2015-01-30	labordi	male	LM51	1	adult	9.2
2015	Feb	2015-02-02	labordi	male	LM52	1	juvenile	7.6
2015	Feb	2015-02-02	labordi	male	LM53	1	adult	8.1
2015	Feb	2015-02-02	labordi	male	LM54	1	juvenile	7.2
2015	Feb	2015-02-02	labordi	male	LM55	1	juvenile	7.6
2015	Feb	2015-02-02	labordi	male	LM56	1	juvenile	8.1
2015	Feb	2015-02-02	labordi	male	LM41	2	juvenile	6.4
2015	Feb	2015-02-02	labordi	male	LM57	1	juvenile	8
2015	Feb	2015-02-03	labordi	male	LM58	1	adult	8.3
2015	Feb	2015-02-03	labordi	male	LM59	1	adult	8.4
2015	Feb	2015-02-13	labordi	male	LM60	1	juvenile	8
2015	Feb	2015-02-13	labordi	male	LM61	1	adult	9.6
2015	Feb	2015-02-13	labordi	male	LM62	1	juvenile	8.2
2015	Feb	2015-02-13	labordi	male	LM63	1	adult	9.6
2015	Feb	2015-02-13	labordi	male	LM64	1	juvenile	8.4
2015	Feb	2015-02-13	labordi	male	LM65	1	adult	9.1
2015	Feb	2015-02-13	labordi	male	LM66	1	adult	10.2
2015	Feb	2015-02-16	labordi	male	LM67	1	adult	9.8
2015	Feb	2015-02-16	labordi	male	LM68	1	adult	9.4
2015	Feb	2015-02-16	labordi	male	LM69	1	adult	9.1
2015	Feb	2015-02-16	labordi	male	LM70	1	juvenile	8.2
2015	Feb	2015-02-16	labordi	male	LM71	1	adult	9
2015	Feb	2015-02-18	labordi	male	LM72	1	adult	8.7
2015	Feb	2015-02-18	labordi	male	LM73	1	adult	9.4
2015	Feb	2015-02-18	labordi	male	LM74	1	adult	9.2
2015	Feb	2015-02-18	labordi	male	LM75	1	adult	9.7
2015	Feb	2015-02-18	labordi	male	LM76	1	adult	9.1
2015	Feb	2015-02-18	labordi	male	LM77	1	adult	9.6
2015	Feb	2015-02-18	labordi	male	LM78	1	adult	9
2015	Feb	2015-02-18	labordi	male	LM79	1	adult	8.6
2015	Feb	2015-02-26	labordi	male	LM80	1	adult	9.2
2015	Feb	2015-02-26	labordi	male	LM81	1	adult	9.4
2015	Feb	2015-02-26	labordi	male	LM82	1	adult	8.9
2015	Feb	2015-02-26	labordi	male	LM83	1	adult	9.5
2015	Feb	2015-02-28	labordi	male	LM84	1	adult	12.1
2015	Feb	2015-02-28	labordi	male	LM85	1	adult	9.4
2015	Feb	2015-02-28	labordi	male	LM86	1	adult	8.9
2015	Feb	2015-02-28	labordi	male	LM87	1	adult	7.9
2015	Feb	2015-02-28	labordi	male	LM88	1	adult	9.8
2015	Mar	2015-03-01	labordi	male	LM89	1	adult	7.9
2015	Mar	2015-03-01	labordi	male	LM90	1	adult	9.5
2015	Mar	2015-03-01	labordi	male	LM91	1	adult	9.7
2015	Mar	2015-03-01	labordi	male	LM92	1	adult	9.6
2015	Mar	2015-03-01	labordi	male	LM93	1	adult	10.6
2015	Mar	2015-03-01	labordi	male	LM94	1	adult	8.8
2015	Mar	2015-03-01	labordi	male	LM95	1	adult	9.5
2015	Mar	2015-03-01	labordi	male	LM96	1	adult	7.5
2015	Mar	2015-03-01	labordi	male	LM97	1	adult	9.6
2015	Mar	2015-03-01	labordi	male	LM98	1	adult	9.3
2015	Mar	2015-03-03	labordi	male	LM99	1	adult	8.9
2015	Mar	2015-03-03	labordi	male	LM100	1	adult	9.4
2015	Mar	2015-03-03	labordi	male	LM84	2	adult	12.1
2015	Mar	2015-03-11	labordi	male	LM101	1	adult	9.3
2015	Mar	2015-03-11	labordi	male	LM102	1	adult	9.6
2015	Mar	2015-03-11	labordi	male	LM103	1	adult	9.5
2015	Mar	2015-03-11	labordi	male	LM104	1	adult	11.1
2015	Mar	2015-03-11	labordi	male	LM105	1	adult	9.5
2015	Mar	2015-03-11	labordi	male	LM106	1	adult	9.2
2015	Mar	2015-03-11	labordi	male	LM107	1	adult	9.1
2015	Mar	2015-03-11	labordi	male	LM108	1	adult	8.9
2015	Mar	2015-03-11	labordi	male	LM109	1	adult	10.9
2015	Mar	2015-03-11	labordi	male	LM110	1	adult	9.4
2015	Mar	2015-03-11	labordi	male	LM111	1	adult	10.8
2015	Mar	2015-03-12	labordi	male	LM112	1	adult	10.1
2015	Mar	2015-03-13	labordi	male	LM113	1	adult	9.6
2015	Mar	2015-03-13	labordi	male	LM102	2	adult	9.6
2015	Mar	2015-03-13	labordi	male	LM114	1	adult	9.2
2015	Mar	2015-03-13	labordi	male	LM115	1	adult	8.3
2015	Mar	2015-03-13	labordi	male	LM116	1	adult	8.7
2015	Mar	2015-03-13	labordi	male	LM117	1	adult	10.2
2015	Mar	2015-03-15	labordi	male	LM118	1	adult	10.8
2015	Mar	2015-03-15	labordi	male	LM119	1	adult	10.6
2015	Mar	2015-03-15	labordi	male	LM120	1	adult	9.3
2015	Mar	2015-03-15	labordi	male	LM121	1	adult	8.6
2015	Mar	2015-03-15	labordi	male	LM122	1	adult	10.5
2015	Mar	2015-03-15	labordi	male	LM123	1	adult	8.5
2015	Mar	2015-03-15	labordi	male	LM124	1	adult	9.4
2015	Mar	2015-03-15	labordi	male	LM125	1	adult	9.7
2015	Mar	2015-03-15	labordi	male	LM126	1	adult	10.4
2015	Mar	2015-03-18	labordi	male	LM127	1	adult	9.8
2015	Mar	2015-03-24	labordi	male	LM128	1	adult	9.8
2015	Mar	2015-03-25	labordi	male	LM129	1	adult	9.4
2015	Mar	2015-03-25	labordi	male	LM130	1	adult	10.5
2015	Mar	2015-03-25	labordi	male	LM131	1	adult	10.8
2015	Mar	2015-03-25	labordi	male	LM132	1	adult	10.1
2015	Mar	2015-03-25	labordi	male	LM133	1	adult	11
2015	Mar	2015-03-25	labordi	male	LM134	1	adult	10.5
2015	Mar	2015-03-25	labordi	male	LM135	1	adult	8.7
2015	Mar	2015-03-25	labordi	male	LM136	1	adult	9.8
2015	Mar	2015-03-25	labordi	male	LM137	1	adult	9.9
2015	Mar	2015-03-25	labordi	male	LM138	1	adult	10
2015	Mar	2015-03-26	labordi	male	LM139	1	adult	9.9
2015	Mar	2015-03-26	labordi	male	LM140	1	adult	10.5
2015	Mar	2015-03-27	labordi	male	LM141	1	adult	9.5
2015	Mar	2015-03-27	labordi	male	LM142	1	adult	9.1
2015	Mar	2015-03-28	labordi	male	LM132	2	adult	10.1
2015	Mar	2015-03-28	labordi	male	LM143	1	adult	10.6
2015	Mar	2015-03-28	labordi	male	LM144	1	adult	9.2
2015	Mar	2015-03-28	labordi	male	LM135	2	adult	8.7
2015	Mar	2015-03-28	labordi	male	LM145	1	adult	9.8
2015	Mar	2015-03-30	labordi	male	LM146	1	adult	9.5
2015	Mar	2015-03-30	labordi	male	LM147	1	adult	8.7
2015	Mar	2015-03-30	labordi	male	LM84	2	adult	12
2015	Mar	2015-03-31	labordi	male	LM148	1	adult	10.6
2015	Apr	2015-04-01	labordi	male	LM149	1	adult	10.7
2015	Apr	2015-04-01	labordi	male	LM150	1	adult	9.2
2015	Apr	2015-04-01	labordi	male	LM151	1	adult	10.6
2015	Apr	2015-04-01	labordi	male	LM152	1	adult	9.2
2015	Apr	2015-04-01	labordi	male	LM153	1	adult	10.2
2015	Apr	2015-04-01	labordi	male	LM154	1	adult	9.5
2015	Apr	2015-04-03	labordi	male	LM140	2	adult	10.4
2015	Apr	2015-04-10	labordi	male	LM155	1	adult	9.7
2015	Apr	2015-04-10	labordi	male	LM156	1	adult	9.2
2015	Apr	2015-04-10	labordi	male	LM157	1	adult	9.8
2015	Apr	2015-04-10	labordi	male	LM158	1	adult	9.7
2015	Apr	2015-04-10	labordi	male	LM159	1	adult	11.1
2015	Apr	2015-04-10	labordi	male	LM160	1	adult	9.2
2015	Apr	2015-04-12	labordi	male	LM161	1	adult	8.5
2015	Apr	2015-04-12	labordi	male	LM162	1	adult	10
2015	Apr	2015-04-14	labordi	male	LM163	1	adult	8.8
2015	Apr	2015-04-14	labordi	male	LM164	1	adult	9.9
2015	Apr	2015-04-16	labordi	male	LM165	1	adult	10.3
2015	Apr	2015-04-17	labordi	male	LM152	2	adult	9.2
2015	Apr	2015-04-20	labordi	male	LM166	1	adult	9.3
2015	Apr	2015-04-20	labordi	male	LM167	1	adult	10.6
2015	Apr	2015-04-20	labordi	male	LM168	1	adult	10
2015	Apr	2015-04-21	labordi	male	LM169	1	adult	9.3
2015	Apr	2015-04-21	labordi	male	LM170	1	adult	9.1
2015	Apr	2015-04-22	labordi	male	LM171	1	adult	10.4
2015	Apr	2015-04-28	labordi	male	LM172	1	adult	9.3
2015	Apr	2015-04-28	labordi	male	LM173	1	adult	9.9
2015	Apr	2015-04-28	labordi	male	LM174	1	adult	9.7
2015	Apr	2015-04-30	labordi	male	LM175	1	adult	8.9
2015	May	2015-05-02	labordi	male	LM176	1	adult	9.7
2015	May	2015-05-03	labordi	male	LM177	1	adult	10.4
2015	May	2015-05-03	labordi	male	LM178	1	adult	9.7
2015	May	2015-05-05	labordi	male	LM179	1	adult	8.9
2015	May	2015-05-06	labordi	male	LM180	1	adult	10.1
2015	May	2015-05-09	labordi	male	LM181	1	adult	11.4
2015	May	2015-05-11	labordi	male	LM182	1	adult	9.9
2015	May	2015-05-13	labordi	male	LM183	1	adult	10.1
2015	May	2015-05-13	labordi	male	LM152	2	adult	9.2
2015	May	2015-05-23	labordi	male	LM184	1	adult	10.4
2015	May	2015-05-24	labordi	male	LM185	1	adult	9.8
2015	May	2015-05-31	labordi	male	LM186	1	adult	10
2015	Jun	2015-06-03	labordi	male	LM187	1	adult	10.1
2015	Jun	2015-06-09	labordi	male	LM188	1	adult	10.7
2015	Oct	2015-10-17	labordi	NA	L1	1	hatchling	2.5
2015	Oct	2015-10-19	labordi	NA	L2	1	hatchling	2.5
2015	Oct	2015-10-19	labordi	NA	L3	1	hatchling	2.6
2015	Oct	2015-10-19	labordi	NA	L4	1	hatchling	2.4
2015	Oct	2015-10-28	labordi	NA	L5	1	hatchling	2.7
2015	Oct	2015-10-28	labordi	NA	L6	1	hatchling	2.7
2015	Nov	2015-11-02	labordi	NA	L7	1	hatchling	2.5
2015	Nov	2015-11-02	labordi	NA	L8	1	hatchling	2.7
2015	Nov	2015-11-02	labordi	NA	L9	1	hatchling	2.6
2015	Nov	2015-11-02	labordi	NA	L10	1	hatchling	2.5
2015	Nov	2015-11-02	labordi	NA	L11	1	hatchling	2.6
2015	Nov	2015-11-04	labordi	NA	L12	1	hatchling	2.6
2015	Nov	2015-11-04	labordi	NA	L13	1	hatchling	2.5
2015	Nov	2015-11-04	labordi	NA	L14	1	hatchling	2.6
2015	Nov	2015-11-04	labordi	NA	L15	1	hatchling	2.5
2015	Nov	2015-11-04	labordi	NA	L16	1	hatchling	2.7
2015	Nov	2015-11-04	labordi	NA	L17	1	hatchling	2.6
2015	Nov	2015-11-04	labordi	NA	L18	1	hatchling	2.6
2015	Nov	2015-11-04	labordi	NA	L19	1	hatchling	2.6
2015	Nov	2015-11-04	labordi	NA	L20	1	hatchling	2.7
2015	Nov	2015-11-17	labordi	NA	L21	1	hatchling	2.6
2015	Nov	2015-11-17	labordi	NA	L22	1	juvenile	2.8
2015	Nov	2015-11-17	labordi	NA	L23	1	hatchling	2.7
2015	Nov	2015-11-17	labordi	NA	L24	1	juvenile	3.2
2015	Nov	2015-11-17	labordi	NA	L25	1	juvenile	3.1
2015	Nov	2015-11-18	labordi	NA	L26	1	hatchling	2.6
2015	Nov	2015-11-18	labordi	NA	L27	1	juvenile	2.8
2015	Nov	2015-11-18	labordi	NA	L28	1	juvenile	3
2015	Nov	2015-11-19	labordi	NA	L29	1	hatchling	2.6
2015	Nov	2015-11-19	labordi	NA	L30	1	hatchling	2.7
2015	Nov	2015-11-19	labordi	NA	L31	1	hatchling	2.7
2015	Nov	2015-11-20	labordi	NA	L32	1	juvenile	3.1
2015	Nov	2015-11-22	labordi	NA	L33	1	juvenile	2.7
2015	Nov	2015-11-22	labordi	NA	L34	1	hatchling	2.6
2015	Nov	2015-11-22	labordi	NA	L35	1	hatchling	2.5
2015	Nov	2015-11-22	labordi	NA	L36	1	hatchling	2.6
2015	Nov	2015-11-22	labordi	NA	L37	1	hatchling	2.6
2015	Nov	2015-11-22	labordi	NA	L38	1	hatchling	2.6
2015	Nov	2015-11-22	labordi	NA	L39	1	hatchling	2.5
2015	Nov	2015-11-22	labordi	NA	L40	1	hatchling	2.7
2015	Nov	2015-11-22	labordi	NA	L41	1	hatchling	2.5
2015	Nov	2015-11-22	labordi	NA	L42	1	hatchling	2.5
2015	Nov	2015-11-22	labordi	NA	L43	1	hatchling	2.6
2015	Nov	2015-11-22	labordi	NA	L44	1	hatchling	2.6
2015	Nov	2015-11-23	labordi	NA	L45	1	hatchling	2.4
2015	Nov	2015-11-23	labordi	NA	L46	1	hatchling	2.4
2015	Nov	2015-11-23	labordi	NA	L47	1	hatchling	2.6
2015	Nov	2015-11-23	labordi	NA	L48	1	hatchling	2.5
2015	Dec	2015-12-01	labordi	NA	L49	1	hatchling	2.5
2015	Dec	2015-12-01	labordi	NA	L50	1	hatchling	2.5
2015	Dec	2015-12-03	labordi	NA	L51	1	hatchling	2.5
2015	Dec	2015-12-03	labordi	NA	L52	1	hatchling	2.7
2015	Dec	2015-12-03	labordi	NA	L53	1	juvenile	3.1
2015	Dec	2015-12-03	labordi	NA	L54	1	hatchling	2.5
2015	Oct	2015-10-29	labordi	female	LF1	1	adult	7.8
2015	Dec	2015-12-01	labordi	female	LF2	1	juvenile	3.6
2015	Dec	2015-12-01	labordi	female	LF3	1	juvenile	3.3
2015	Dec	2015-12-02	labordi	female	LF4	1	juvenile	3
2015	Dec	2015-12-02	labordi	female	LF5	1	juvenile	3.5
2015	Dec	2015-12-02	labordi	female	LF6	1	juvenile	3.4
2015	Dec	2015-12-02	labordi	female	LF7	1	juvenile	3.1
2015	Dec	2015-12-03	labordi	female	LF8	1	juvenile	3.8
2015	Dec	2015-12-03	labordi	female	LF9	1	juvenile	3.4
2015	Dec	2015-12-03	labordi	female	LF10	1	juvenile	3.2
2015	Dec	2015-12-04	labordi	female	LF11	1	juvenile	3.3
2015	Dec	2015-12-05	labordi	female	LF12	1	juvenile	3.5
2015	Dec	2015-12-08	labordi	female	LF13	1	juvenile	3.5
2015	Dec	2015-12-08	labordi	female	LF14	1	juvenile	3.6
2015	Dec	2015-12-08	labordi	female	LF15	1	juvenile	5.5
2015	Dec	2015-12-09	labordi	female	LF16	1	juvenile	3.7
2015	Dec	2015-12-09	labordi	female	LF17	1	juvenile	4.7
2015	Dec	2015-12-09	labordi	female	LF18	1	juvenile	3.5
2015	Dec	2015-12-09	labordi	female	LF19	1	juvenile	2.8
2015	Dec	2015-12-10	labordi	female	LF20	1	juvenile	4.7
2015	Dec	2015-12-10	labordi	female	LF21	1	juvenile	4.6
2015	Dec	2015-12-10	labordi	female	LF22	1	juvenile	4.6
2015	Dec	2015-12-12	labordi	female	LF23	1	juvenile	4.6
2015	Dec	2015-12-12	labordi	female	LF24	1	juvenile	3.2
2015	Dec	2015-12-12	labordi	female	LF25	1	juvenile	3.4
2015	Dec	2015-12-12	labordi	female	LF26	1	juvenile	2.8
2015	Dec	2015-12-13	labordi	female	LF27	1	juvenile	4.9
2015	Dec	2015-12-13	labordi	female	LF28	1	juvenile	4.7
2015	Dec	2015-12-13	labordi	female	LF29	1	juvenile	5.3
2015	Dec	2015-12-13	labordi	female	LF30	1	juvenile	5.2
2015	Dec	2015-12-13	labordi	female	LF31	1	juvenile	3.4
2015	Dec	2015-12-13	labordi	female	LF32	1	juvenile	4.4
2015	Dec	2015-12-13	labordi	female	LF32	1	juvenile	6.1
2015	Dec	2015-12-13	labordi	female	LF33	1	juvenile	4.4
2015	Dec	2015-12-14	labordi	female	LF34	1	juvenile	4.8
2015	Dec	2015-12-14	labordi	female	LF35	1	juvenile	4.1
2015	Dec	2015-12-14	labordi	female	LF36	1	juvenile	5.8
2015	Dec	2015-12-14	labordi	female	LF37	1	juvenile	4.7
2015	Dec	2015-12-17	labordi	female	LF38	1	juvenile	3.6
2015	Dec	2015-12-17	labordi	female	LF39	1	juvenile	5.5
2015	Dec	2015-12-17	labordi	female	LF40	1	juvenile	4.8
2015	Dec	2015-12-17	labordi	female	LF41	1	juvenile	5.2
2015	Dec	2015-12-17	labordi	female	LF42	1	juvenile	4.8
2015	Dec	2015-12-17	labordi	female	LF43	1	juvenile	3.9
2015	Dec	2015-12-17	labordi	female	LF44	1	juvenile	4.4
2015	Nov	2015-11-20	labordi	male	LM1	1	juvenile	3.3
2015	Nov	2015-11-23	labordi	male	LM2	1	juvenile	3.5
2015	Nov	2015-11-23	labordi	male	LM3	1	juvenile	4.3
2015	Nov	2015-11-23	labordi	male	LM4	1	juvenile	4.8
2015	Nov	2015-11-25	labordi	male	LM5	1	juvenile	3.6
2015	Nov	2015-11-25	labordi	male	LM6	1	juvenile	3.4
2015	Dec	2015-12-01	labordi	male	LM7	1	juvenile	4.3
2015	Dec	2015-12-01	labordi	male	LM8	1	juvenile	4
2015	Dec	2015-12-01	labordi	male	LM9	1	juvenile	5
2015	Dec	2015-12-01	labordi	male	LM10	1	juvenile	3.7
2015	Dec	2015-12-02	labordi	male	LM11	1	juvenile	4.4
2015	Dec	2015-12-02	labordi	male	LM12	1	juvenile	3.6
2015	Dec	2015-12-03	labordi	male	LM13	1	juvenile	4.4
2015	Dec	2015-12-03	labordi	male	LM14	1	juvenile	4.8
2015	Dec	2015-12-03	labordi	male	LM15	1	juvenile	4.2
2015	Dec	2015-12-03	labordi	male	LM9	2	juvenile	5.4
2015	Dec	2015-12-03	labordi	male	LM16	1	juvenile	4.1
2015	Dec	2015-12-04	labordi	male	LM17	1	juvenile	3.9
2015	Dec	2015-12-07	labordi	male	LM18	1	juvenile	6.7
2015	Dec	2015-12-08	labordi	male	LM19	1	juvenile	6.4
2015	Dec	2015-12-09	labordi	male	LM20	1	juvenile	4.3
2015	Dec	2015-12-09	labordi	male	LM21	1	juvenile	3.4
2015	Dec	2015-12-10	labordi	male	LM22	1	juvenile	6.4
2015	Dec	2015-12-11	labordi	male	LM23	1	juvenile	5.4
2015	Dec	2015-12-11	labordi	male	LM24	1	juvenile	4.8
2015	Dec	2015-12-11	labordi	male	LM25	1	juvenile	4.4
2015	Dec	2015-12-11	labordi	male	LM26	1	juvenile	4.1
2015	Dec	2015-12-11	labordi	male	LM27	1	juvenile	4.9
2015	Dec	2015-12-12	labordi	male	LM28	1	juvenile	4.7
2015	Dec	2015-12-13	labordi	male	LM29	1	juvenile	5.5
2015	Dec	2015-12-13	labordi	male	LM30	1	juvenile	4.8
2015	Dec	2015-12-13	labordi	male	LM31	1	juvenile	4.8
2015	Dec	2015-12-13	labordi	male	LM32	1	juvenile	5.3
2015	Dec	2015-12-13	labordi	male	LM33	1	juvenile	6.1
2015	Dec	2015-12-14	labordi	male	LM34	1	juvenile	6.6
2015	Dec	2015-12-14	labordi	male	LM35	1	juvenile	5.1
2015	Dec	2015-12-14	labordi	male	LM36	1	juvenile	7
2015	Dec	2015-12-17	labordi	male	LM37	1	juvenile	3.6
2015	Dec	2015-12-17	labordi	male	LM38	1	juvenile	6.7
2015	Dec	2015-12-17	labordi	male	LM39	1	juvenile	5.6
2015	Dec	2015-12-17	labordi	male	LM40	1	juvenile	5.9
2015	Dec	2015-12-17	labordi	male	LM41	1	juvenile	4.8
2015	Dec	2015-12-17	labordi	male	LM36	2	juvenile	7.2
2015	Dec	2015-12-17	labordi	male	LM42	1	juvenile	4.8
2015	Dec	2015-12-17	labordi	male	LM43	1	juvenile	5.9

## Sheet: Experimental housing data
sex	ID	birthday	startday	daydeath	diss	reason	days	exit1	exit2	event
male	LM1	2013-11-01	2014-01-01	41743	NA	NA	104	103	164	1
male	LM2	2013-11-01	2014-01-01	41902	NA	NA	232	262	323	1
male	LM3	2013-11-01	2014-01-01	41795	NA	NA	156	155	216	1
male	LM4	2013-11-01	2014-01-01	41814	NA	NA	175	174	235	1
male	LM5	2013-11-01	2014-01-01	41822	NA	NA	183	182	243	1
male	LM6	2013-11-01	2014-01-01	41839	NA	NA	200	199	260	1
male	LM7	2013-11-01	2014-01-01	41858	NA	NA	219	218	279	1
male	LM8	2013-11-01	2014-01-01	41946	NA	NA	307	306	367	1
male	LM9	2013-11-01	2014-01-01	41757	NA	NA	118	117	178	1
male	LM10	2013-11-01	2014-01-01	41922	NA	NA	283	282	343	1
male	LM11	2014-11-01	2015-01-01	42174	NA	NA	162	169	230	1
male	LM12	2014-11-01	2015-01-01	42136	NA	NA	123	131	192	1
male	LM13	2014-11-01	2015-01-01	42075	2015-03-12	escape	72	70	131	0
male	LM14	2014-11-01	2015-01-01	42122	NA	NA	109	117	178	1
male	LM15	2014-11-01	2015-01-01	42199	NA	NA	186	194	255	1
male	LM16	2014-11-01	2015-01-01	42427	NA	NA	415	422	483	1
male	LM17	2014-11-01	2015-01-01	42233	NA	NA	220	228	289	1
male	LM18	2014-11-01	2015-01-01	42224	NA	NA	211	219	280	1
male	LM19	2014-11-01	2015-01-01	42080	2015-03-17	escape	67	75	136	0
male	LM20	2014-11-01	2015-01-01	42160	NA	NA	147	155	216	1
female	LF1	2013-11-01	2014-01-01	41854	NA	NA	215	214	275	1
female	LF2	2013-11-01	2014-01-01	41868	NA	NA	229	228	289	1
female	LF3	2013-11-01	2014-01-01	41813	NA	NA	175	173	234	1
female	LF4	2013-11-01	2014-01-01	41875	NA	NA	235	235	296	1
female	LF5	2013-11-01	2014-01-01	41897	NA	NA	258	257	318	1
female	LF6	2013-11-01	2014-01-01	41928	NA	NA	289	288	349	1
female	LF7	2013-11-01	2014-01-01	41909	NA	NA	270	269	330	1
female	LF8	2013-11-01	2014-01-01	41890	NA	NA	251	250	311	1
female	LF9	2013-11-01	2014-01-01	41911	NA	NA	272	271	332	1
female	LF10	2013-11-01	2014-01-01	41885	NA	NA	246	245	306	1
female	LF11	2014-11-01	2015-01-01	42155	NA	NA	142	150	211	1
female	LF12	2014-11-01	2015-01-01	42066	2015-03-03	escape	53	61	122	0
female	LF13	2014-11-01	2015-01-01	42186	NA	NA	172	181	242	1
female	LF14	2014-11-01	2015-01-01	42171	2015-06-16	egg bound	158	166	227	0
female	LF15	2014-11-01	2015-01-01	42169	NA	NA	156	164	225	1
female	LF16	2014-11-01	2015-01-01	42078	2015-03-15	escape	65	73	134	0
female	LF17	2014-11-01	2015-01-01	42225	NA	NA	212	220	281	1
female	LF18	2014-11-01	2015-01-01	42136	2015-05-12	egg bound	123	131	192	0
female	LF19	2014-11-01	2015-01-01	42192	NA	NA	179	187	248	1
female	LF20	2014-11-01	2015-01-01	42187	2015-07-02	egg bound	174	182	243	0
